# Supplementary material for: Developmental stage-dependent metabolic regulation during meiotic differentiation in budding yeast
Source: BMC Biol. 2014 Sep 2;12:60. doi: 10.1186/s12915-014-0060-x (PMC4176597; doi:10.1186/s12915-014-0060-x)
Supplement: Additional file 1: — Genes considered in the central metabolism. [file 12915_2014_60_MOESM1_ESM.xlsx]

## Sheet: all genes in CM
TAL1		Genes coding for enzymes in central metabolism.
TKL2
TKL1
RPE1
RKI1
GND2
GND1
SOL4
SOL3
ZWF1
ATH1
NTH2
NTH1
TPS3
TPS2
TPS1
SGA1
GDB1
GPH1
GSY2
GSY1
GLC3
GLG2
GLG1
UGP1
PGM2
PGM1
MDH1
FUM1
SDH4
SDH3
SDH2
SDH1
LSC2
LSC1
LPD1
KGD2
KGD1
IDH2
IDH1
IDP3
IDP2
IDP1
CIT1
MDH2
MLS1
ICL2
ICL1
ACO2
ACO1
CIT3
CIT2
ACS2
ACS1
ALD6
ALD5
ALD4
ALD3
ALD2
ADH6
ADH5
ADH4
ADH3
ADH2
ADH1
LPD1
PDX1
LAT1
PDB1
PDA1
PYC2
PYC1
PCK1
PDC6
PDC5
PDC2
PDC1
PYK2
PYK1
ENO2
ENO1
GPM3
GPM2
GPM1
PGK1
GPP2
GPP1
TPI1
TDH3
TDH2
TDH1
FBP26
FBA1
PFK27
PFK26
FBP1
PFK2
PFK1
PGI1
GLK1
HXK2
HXK1

## Sheet: genes that vary 2x in sporul.
FUM1		Genes in central carbon metabolism whose expression level varied at least two-fold during sporulation.
ALD4
PFK2
IDP1
TKL1
PFK1
NTH1
ACS1
PGM2
PYC1
PYC2
PFK27
ICL2
CIT3
GPP2
RPE1
HXK1
GLG2
PDA1
IDH1
SDH3
SDH1
NTH2
KGD2
KGD1
ACO2
SGA1
FBP26
GND1
GPM3
GLG1
ADH3
TPS1
ICL1
PCK1
FBP1
SOL3
TPS3
PGM1
RKI1
GLK1
ALD6
PYK2
ZWF1
PDC6
ALD3
IDP3
TKL2
GND2
ALD2
ALD5
HXK2
GPH1
GSY2
PDC5
PDC1
SOL4
FBA1
TAL1
ADH2
PYK1
TPI1
IDP2
ACS2
TPS2
ADH5
PGK1
TDH1
PGI1
TDH3
ADH1
TDH2
GPM1
ENO2
ENO1

## Sheet: stat sign. diff to control
FUM1		Genes in central metabolism whose expression level varied at least two-fold during sporulation,
ALD4		and which was significantly different from the sporulation-deficient control strain
PFK2		at 6 h and/or 10 h after transfer to sporulation medium.
IDP1
TKL1
PFK1
NTH1
ACS1
PYC1
PYC2
PFK27
ICL2
CIT3
GLG2
PDA1
IDH1
SDH3
SDH1
NTH2
KGD2
KGD1
SGA1
GND1
TPS1
ICL1
FBP1
SOL3
PGM1
GLK1
ALD6
PYK2
ZWF1
PCK1
ALD3
IDP3
TKL2
ALD2
ALD5
HXK2
GPH1
GSY2
PDC5
PDC1
SOL4
TAL1
ADH2
PYK1
TPI1
ACS2
TPS2
ADH5
PGK1
TDH1
PGI1
TDH3
TDH2
GPM1
ENO2
ENO1
