# Supplementary material for: Developmental stage-dependent metabolic regulation during meiotic differentiation in budding yeast
Source: BMC Biol. 2014 Sep 2;12:60. doi: 10.1186/s12915-014-0060-x (PMC4176597; doi:10.1186/s12915-014-0060-x)
Supplement: Additional file 6: — Translation efficiencies of mid-stage repressed metabolic genes. [file 12915_2014_60_MOESM6_ESM.xlsx]

## Sheet: Feuil5
Translation efficiency of selected enzymes whose activity remains constant at mid-stage meiosis despite strongly decreased transcript abundance
Data are from Brar et al./2012/Science/335/552-557
Translation efficiency (trl) is expressed as "ribosome footprint RPKM" over "mRNA RPKM"
RPKM = reads per kilobase of coding sequence per million mapped reads
To compare translation efficiency at different time points, data of Brar et al. (2013) were brought to linear scale and normalized to translation efficiency in YPA=0h (Table C).
Table A: trl at Log2 scale
	Temporal annotation of Brar et al.	trl_veg_pool_reannotate	trl_entry_pool	trl_replication_pool	trl_pairing_pool	trl_prophase_to_mI_transition_pool	trl_mI_first_half_pool	trl_mI_second_half_pool	trl_mII_first_half_pool	trl_mII_second_half_pool	trl_spore_pool
	Time [h]	0	0.5	1.5	3	5	6	7	8	9	12
	PGK1	1.6	2.02	2.07	2.3	1.7	0.78	0.48	1.21	1.75	1.88
	ENO1	1.2	1.19	2.24	1.88	1.31	0.02	-1.06	0.73	0.92	1.19
	ENO2	1.69	2.86	2.74	3.61	1.6	0.24	0.03	0.28	1.25	1.22
	HAC1	-4.4	-1.48	-3.1	-2.57	-0.61	-0.9	-0.36	0.22	0.3	-0.79
	FBP1	-2.05	-0.93	-1.14	-1.8	-0.91	-0.12	-0.1	-0.24	-0.7	-0.32
	PGI1	0.81	1.11	1	0.62	0.05	-0.21	0.13	-0.35	0.79	-0.03
	HXK1	1.07	1.22	0.64	1.54	1.34	0.39	0.38	1.65	0.67	2.35
	HXK2	1.22	1.76	-1.34	0.48	-1.01	0.2	0.14	-0.35	0.02	0.97
	GPM1	0.08	1.3	0.81	1.47	0.66	0.78	0.77	0.3	1.46	1.13
	GPM2	-1.53	-0.79	-0.8	-1.05	-0.59	-0.2	-0.42	-0.6	-0.45	-0.34
	GPM3	-1.81	-1.8	-1.61	-1.12	-1.06	-0.16	-0.5	-0.56	-0.07	-0.46
	PYK1	1.85	2.75	2.39	2.72	1.74	0.93	1.25	1.14	1.18	1.01
	PYK2	1.12	0.17	1.25	0.96	0.48	-0.59	-1.9	-0.17	0	1.12
	ACO2	-0.31	-0.97	-1.47	-1.27	-0.97	-0.49	-0.34	-0.65	0.05	-0.66
	ADH1	1.15	2.03	1.3	1.28	-0.11	0.6	0.42	-0.26	1.1	0.72
	IDP1	1.35	0.19	1.15	0.67	0.68	0.45	0.35	0.76	0.63	0.44
	IDP2	-2.87	-0.77	-0.14	-0.87	-0.4	-0.26	-0.77	0.17	-0.85	-0.25
	IDP3	-2.04	-0.95	-0.11	-0.66	-0.2	-1.28		-0.3	-0.98	0.6
Table B: trl at linear scale
	Time	0	0.5	1.5	3	5	6	7	8	9	12
	PGK1	3.03143	4.05584	4.19887	4.92458	3.24901	1.71713	1.39474	2.31338	3.36359	3.68075
	ENO1	2.2974	2.28153	4.72397	3.68075	2.47942	1.01396	0.479632	1.65864	1.89212	2.28153
	ENO2	3.22657	7.26015	6.6807	12.2101	3.03143	1.18099	1.02101	1.21419	2.37841	2.32947
	HAC1	0.0473661	0.358489	0.116629	0.168404	0.655197	0.535887	0.779165	1.16473	1.23114	0.578344
	FBP1	0.241484	0.524858	0.45376	0.287175	0.532185	0.920188	0.933033	0.846745	0.615572	0.80107
	PGI1	1.75321	2.15846	2	1.53688	1.03526	0.864537	1.09429	0.784584	1.72907	0.97942
	HXK1	2.09943	2.32947	1.55833	2.90795	2.53151	1.31039	1.30134	3.13834	1.59107	5.09824
	HXK2	2.32947	3.38698	0.395021	1.39474	0.496546	1.1487	1.10191	0.784584	1.01396	1.95884
	GPM1	1.05702	2.46229	1.75321	2.77022	1.58008	1.71713	1.70527	1.23114	2.75108	2.18859
	GPM2	0.346277	0.578344	0.574349	0.482968	0.664343	0.870551	0.747425	0.659754	0.732043	0.790041
	GPM3	0.285191	0.287175	0.327598	0.460094	0.479632	0.895025	0.707107	0.678302	0.952638	0.726986
	PYK1	3.605	6.72717	5.24157	6.58873	3.34035	1.90528	2.37841	2.20381	2.26577	2.01391
	PYK2	2.17347	1.12506	2.37841	1.94531	1.39474	0.664343	0.267943	0.888843	1	2.17347
	ACO2	0.806642	0.510506	0.360982	0.41466	0.510506	0.712025	0.790041	0.63728	1.03526	0.632878
	ADH1	2.21914	4.08405	2.46229	2.42839	0.926588	1.51572	1.33793	0.835088	2.14355	1.64718
	IDP1	2.54912	1.14076	2.21914	1.59107	1.60214	1.36604	1.27456	1.69349	1.54756	1.3566
	IDP2	0.136787	0.586417	0.907519	0.547147	0.757858	0.835088	0.586417	1.12506	0.554785	0.840896
	IDP3	0.243164	0.517632	0.926588	0.632878	0.870551	0.411796	1	0.812252	0.50698	1.51572
Table C: trl normalized to trl in YPA
	Time	0	0.5	1.5	3	5	6	7	8	9	12
	PGK1	1	1.33793	1.38511	1.6245	1.07177	0.566442	0.460094	0.76313	1.10957	1.21419
	ENO1	1	0.993092	2.05623	1.60214	1.07923	0.441351	0.208772	0.721965	0.823591	0.993092
	ENO2	1	2.25012	2.07053	3.78423	0.939523	0.366021	0.316439	0.376312	0.737135	0.721965
	FBP1	1	2.17347	1.87905	1.18921	2.20381	3.81055	3.86375	3.50642	2.54912	3.31728
	PGI1	1	1.23114	1.14076	0.876606	0.590496	0.493116	0.624165	0.447513	0.986233	0.558644
	HXK1	1	1.10957	0.742262	1.38511	1.20581	0.624165	0.619854	1.49485	0.757858	2.42839
	HXK2	1	1.45397	0.169576	0.598739	0.213159	0.493116	0.473029	0.336808	0.435275	0.840896
	GPM1	1	2.32947	1.65864	2.62079	1.49485	1.6245	1.61328	1.16473	2.60268	2.07053
	GPM2	1	1.67018	1.65864	1.39474	1.91853	2.51403	2.15846	1.90528	2.11404	2.28153
	GPM3	1	1.00696	1.1487	1.61328	1.68179	3.13834	2.47942	2.37841	3.34035	2.54912
	PYK1	1	1.86607	1.45397	1.82766	0.926588	0.528509	0.659754	0.61132	0.628507	0.558644
	PYK2	1	0.517632	1.09429	0.895025	0.641713	0.30566	0.123279	0.408951	0.460094	1
	ACO2	1	0.632878	0.447513	0.514057	0.632878	0.882703	0.97942	0.790041	1.28343	0.784584
	ADH1	1	1.84038	1.10957	1.09429	0.417544	0.68302	0.602904	0.376312	0.965936	0.742262
	IDP1	1	0.447513	0.870551	0.624165	0.628507	0.535887	0.5	0.664343	0.607097	0.532185
	IDP2	1	4.28709	6.63456	4	5.54044	6.10504	4.28709	8.22491	4.05584	6.1475
	IDP3	1	2.12874	3.81055	2.60268	3.5801	1.69349	4.11246	3.34035	2.08493	6.23332
