# Supplementary material for: Developmental stage-dependent metabolic regulation during meiotic differentiation in budding yeast
Source: BMC Biol. 2014 Sep 2;12:60. doi: 10.1186/s12915-014-0060-x (PMC4176597; doi:10.1186/s12915-014-0060-x)
Supplement: Additional file 8: — Measured enzymatic activities. [file 12915_2014_60_MOESM8_ESM.xls]

## Sheet: a_alpha
	Average activities in [µmol/(min*mg prot)]
	SK1 a/alpha
		wt_YPA_1	wt_1h_1	wt_2h_1	wt_3h_1	wt_4h_1	wt_5h_1	wt_6h_1	wt_7h_1	wt_8h_1	wt_9h_1	wt_10h_1	wt_11h_1	wt_12h_1	wt_24h_1
	Hexokinase	2.19231	1.85068	1.94197	1.86332	1.85473	1.63448	1.6404	1.54755	1.5999	1.65923	1.78075	1.00822	1.10622	0.775729
	Phosphoglucose isomerase	2.49014	2.08168	2.30534	2.29635	2.31213	2.03271	2.21588	2.10656	2.18934	1.82174	1.76514	1.59067	1.827	1.74143
	Phosphofructokinase	0.839675	0.852239	0.715141	0.85416	0.862575	0.838322	0.627689	0.252547	0.166167	0.0766538	0.027009	0.0398472	0	0.245649
	Aldolase	5.32631	2.80236	3.28874	3.5053	3.44393	2.82199	2.8242	2.69177	2.48841	2.83468	2.30393	2.06081	2.02988	2.31295
	Glyceraldehyde-3P dehydrogenase	1.57167	1.12745	1.37231	1.21566	1.03339	1.1077	0.970577	0.84585	0.736163	0.792986	0.684385	0.517698	0.496764	0.969438
	Phosphoglycerate kinase	2.61852	1.59453	2.18969	2.12151	1.7347	1.69098	1.66377	1.68259	1.50858	1.62047	1.31832	1.25087	1.1542	1.5628
	Enolase	0.517641	0.48569	0.548221	0.419903	0.480522	0.433906	0.504614	0.423665	0.434963	0.395924	0.376677	0.348454	0.433829	0.554092
	Pyruvate kinase	2.15421	1.84174	2.30534	1.98667	2.33224	2.06789	2.31172	2.17717	1.98608	2.17819	1.82115	1.43644	1.53495	1.93141
	Pyruvate decarboxylase	0.0947616	0.139647	0.0735244	0.098262	0.0933756	0.14404	0.0785916	0.0232955	0.0213325	0	0	0	0	0.171689
	Alcohol dehydrogenase	1.19069	1.56311	1.7249	1.9443	1.50047	1.27092	1.94882	1.76734	1.65778	1.83997	1.51786	0.618329	0.715355	3.09081
	Fructose-1,6-bisphosphatase	0.0518293	0.0460502	0.0440129	0.0473819	0.0414831	0.0386515	0.046087	0.0476226	0.0469212	0.0404793	0.0325743	0.0349292	0.0280353	0.0246169
	Glucose-6P dehydrogenase	0.158424	0.133785	0.151842	0.21843	0.136049	0.150968	0.158656	0.167744	0.16534	0.169353	0.145519	0.172774	0.171778	0.191456
	Glutamate dehydrogenase (NAD)	0.0141301	0.00674924	0.00195438	0.000706443	0.00338591	0.00381445	0.00356424	0.00322133	0.00339011	0.00264271	0	0	0	0.000742964
	Glutamate dehydrogenase (NADPH)	0.0167475	0.0225528	0.0306456	0.0390394	0.0515492	0.0482594	0.0404946	0.0374595	0.0412237	0.0436282	0.0261786	0.0186545	0.0184039	0.017599
	Phosphoglycerate mutase	0.720515	0.775677	0.886773	1.01029	1.15524	1.18537	1.07067	1.25359	0.953748	1.1639	1.05622	1.05	0.92174	0.937046
	Pyruvate carboxylase	0.00771501	0.00839739	0.00835922	0.00538427	0.0057947	0.00694618	0.0054397	0.00565852	0.00482486	0.00463774	0.00283098	0.0027376	0.00346826	0.00384238
	PEP carboxykinase	0.0480291	0.0389854	0.0267972	0.0132914	0.0151002	0.0142857	0.0112097	0.0153368	0.0136336	0.0188409	0.0119272	0.00536616	0.00441919	0.00677831
	Aconitase	0.00941051	0.0163625	0.0155142	0.0139678	0.0113636	0.0106421	0.011302	0.0153368	0.0287897	0.0348741	0.0352574	0.0268308	0.0120581	0.0195375
	Isocitrate dehydrogenase (NADP)	0.172263	0.182956	0.188185	0.18645	0.210669	0.195656	0.167205	0.188601	0.151114	0.167765	0.099784	0.10101	0.0713375	0.0812617
	Isocitrate dehydrogenase (NAD)	0.150345	0.147653	0.171663	0.167191	0.182513	0.180285	0.156647	0.158459	0.132553	0.142281	0.127958	0.112639	0.106407	0.104479
	2-oxoglutarate dehydrogenase	0.00865589	0.00972264	0.0106786	0.0103152	0.00885978	0.0128066	0.00769894	0.00651899	0.0124571	0.015516	0.0154005	0.0145202	0.0115017	0.015949
	Malate dehydrogenase	0.428796	0.420529	0.334462	0.340606	0.293325	0.325462	0.221642	0.230095	0.204254	0.272529	0.224025	0.18034	0.218808	0.176454
	Malate synthase	0.00283997	0.00303685	0.00315499	0.00247057	0.00231683	0.00256641	0.00189444	0.00282882	0.0028599	0.0038093	0.00422528	0.000396109	0.000339408	0.00508534
	Isocitrate lyase	0.177477	0.192301	0.211557	0.171144	0.174637	0.152483	0.14826	0.147031	0.120264	0.0995734	0.0528268	0.0186237	0.00299737	0.0515431
	AcetylCoA synthase	0.0805352	0.068835	0.101004	0.104641	0.0872861	0.0451814	0.0290765	0.0253915	0.0190451	0.012265	0.00771819	0.0076564	0.0122522	0.025178
	Citrate synthase	0.59365	0.471186	0.585361	0.699536	0.573787	0.640448	0.471022	0.679957	0.456898	0.54057	0.508404	0.699582	0.681708	0.329497
		wt_YPA_2	wt_1h_2	wt_2h_2	wt_3h_2	wt_4h_2	wt_5h_2	wt_6h_2	wt_7h_2	wt_8h_2	wt_9h_2	wt_10h_2	wt_11h_2	wt_12h_2	wt_24h_2
	Hexokinase	1.72041	1.65268	1.63305	1.52112	1.20197	1.18868	1.07129	1.28054	1.13058	1.07152	1.05893	0.974018	1.06361	0.799101
	Phosphoglucose isomerase	2.13991	2.00106	2.13153	1.86265	1.48873	1.77986	1.50285	1.69273	1.62368	1.63247	1.66368	1.59654	1.90923	1.93371
	Phosphofructokinase	0.627332	0.681771	0.652861	0.646332	0.610798	0.541806	0.389553	0.24334	0.240371	0.0878675	0.166615	0.0881548	0.087962	0.421099
	Aldolase	4.87713	3.3491	3.40439	3.03442	2.35679	2.90743	2.56211	2.90715	2.60875	2.55344	2.34493	2.17496	2.49016	2.90902
	Glyceraldehyde-3P dehydrogenase	1.00874	1.09895	1.1501	1.09797	0.886378	0.962968	0.940145	0.975726	0.799497	0.39308	0.393215	0.34482	0.489745	0.80439
	Phosphoglycerate kinase	3.28507	3.15011	3.3391	3.17507	2.86104	2.72034	2.62877	2.85769	3.14614	2.71038	2.61076	2.70082	3.25831	3.25061
	Enolase	0.395528	0.365222	0.45892	0.446229	0.422382	0.428146	0.364689	0.329869	0.343056	0.337794	0.305218	0.334296	0.477411	0.637434
	Pyruvate kinase	1.91963	2.33985	2.28533	2.17556	1.66507	1.92766	1.82411	1.94227	1.93142	1.81079	1.6427	1.53432	1.86377	2.64112
	Pyruvate decarboxylase	0.15744	0.0659355	0.0677303	0.0493906	0.0199405	0.0134909	0.00851744	0.00500471	0.0105378	0.004	0.00405112	0.00690099	0.00325665	0.107478
	Alcohol dehydrogenase	0.990425	0.932347	1.04399	0.974802	1.06801	0.652952	0.739737	0.921956	0.886469	0.789012	0.563464	0.69746	0.71286	0.59187
	Fructose-1,6-bisphosphatase	0.10761	0.0758853	0.0766904	0.0686594	0.049774	0.0679566	0.0590004	0.058051	0.0569834	0.0421886	0.0349729	0.0279203	0.0290327	0.0384408
	Glucose-6P dehydrogenase	0.178561	0.147661	0.162459	0.140193	0.112746	0.14014	0.125011	0.138108	0.134365	0.134098	0.128892	0.130745	0.146688	0.169319
	Glutamate dehydrogenase (NAD)	0.0161364	0.00716156	0.00501692	0.00351732	0.00425655	0.00386003	0.00269463	0.00219587	0.00422157	0.00502423	0.00357162	0.000978535	0	0.00383772
	Glutamate dehydrogenase (NADPH)	0.0138996	0.0225017	0.0304239	0.0477658	0.0590524	0.0549206	0.0457149	0.0489753	0.0504347	0.0411904	0.0276641	0.0247733	0.0228414	0.033282
	Phosphoglycerate mutase	0.830061	0.785944	0.912442	0.894721	1.00371	1.04756	0.878955	0.868598	0.950924	0.934651	1.11711	1.14669	1.029	0.962791
	Pyruvate carboxylase	0.00789114	0.00685328	0.00612508	0.00409226	0.0046225	0.00387807	0.00395726	0.00380847	0.00550188	0.00557838	0.00317841	0.00284091	0.00136364	0.00264155
	PEP carboxykinase	0.0562855	0.0520754	0.0326402	0.014881	0.0180277	0.0156566	0.012811	0.0203118	0.0137028	0.022018	0.0142865	0.00808081	0.00631313	0.00598086
	Aconitase	0.00887784	0.0179276	0.0223243	0.0214421	0.0126348	0.0147908	0.015829	0.0203118	0.0307275	0.0458092	0.0533449	0.0272727	0.0180556	0.0199362
	Isocitrate dehydrogenase (NADP)	0.213956	0.174581	0.170374	0.163893	0.187712	0.190404	0.182249	0.196359	0.153568	0.158411	0.1736	0.122538	0.121023	0.0861244
	Isocitrate dehydrogenase (NAD)	0.196977	0.187694	0.183349	0.183306	0.1823	0.190386	0.178692	0.162718	0.158482	0.149619	0.139916	0.121212	0.121686	0.0897129
	2-oxoglutarate dehydrogenase	0.0103871	0.0075884	0.00725338	0.0108225	0.0140216	0.0132756	0.00418822	0.0108421	0.020485	0.0338397	0.0255584	0.0252525	0.0193228	0.0269139
	Malate dehydrogenase	0.527749	0.419491	0.396921	0.356585	0.320485	0.309331	0.274057	0.233163	0.228832	0.3209	0.219133	0.172176	0.141876	0.160976
	Malate synthase	0.00278608	0.00288471	0.00280298	0.00254946	0.00310319	0.00308123	0.00251076	0.00269741	0.00418697	0.00406372	0.0037316	0.0026348	0.00102124	0.00374097
	Isocitrate lyase	0.205744	0.194097	0.179219	0.203019	0.187018	0.175685	0.150822	0.148479	0.132011	0.115077	0.0906011	0.0588699	0.0473485	0.0530801
	AcetylCoA synthase	0.0797088	0.049009	0.0567615	0.064514	0.0458212	0.0369048	0.0198122	0.0280634	0.0195113	0.0171066	0.0109866	0.00875655	0.00566962	0.0372655
	Citrate synthase	0.591875	0.424585	0.530854	0.637122	0.551456	0.556984	0.439912	0.707125	0.530378	0.589912	0.565517	0.703684	0.668502	0.330017

## Sheet: alpha_alpha
	Average activities in [µmol/(min*mg prot)]
	SK1 a/alpha
	Time [h]	alpha_YPA_1	alpha_1h_1	alpha_2h_1	alpha_3h_1	alpha_4h_1	alpha_5h_1	alpha_6h_1	alpha_7h_1	alpha_8h_1	alpha_9h_1	alpha_10h_1	alpha_11h_1	alpha_12h_1	alpha_24h_1
	Hexokinase	1.94037	1.84857	1.69368	1.9078	1.42372	1.13641	1.14326	1.16922	1.14146	1.25662	1.24164	1.08887	1.16642	0.986579
	Phosphoglucose isomerase	2.80931	1.79153	1.84243	2.08417	2.06074	1.89	2.2924	2.08775	2.15984	2.59624	2.53298	2.51159	2.72546	3.0874
	Phosphofructokinase	0.655486	0.579557	0.568275	0.60403	0.634741	0.655897	0.631508	0.615421	0.65059	0.722769	0.686045	0.686309	0.716707	0.922777
	Aldolase	3.7186	3.64219	3.90813	4.94899	3.30204	1.81446	2.02074	1.90632	2.07642	3.67263	3.63234	3.37927	3.5058	3.18274
	Glyceraldehyde-3P dehydrogenase	1.49335	1.48431	1.83241	2.22895	1.8643	1.80142	1.96547	1.55832	1.75454	2.31068	2.08425	2.13255	2.41965	2.16075
	Phosphoglycerate kinase	3.51663	2.96474	2.88921	4.06959	3.14065	3.12109	3.11354	3.07071	3.14817	3.61149	3.61623	3.9728	4.2702	4.6837
	Enolase	0.568565	0.506519	0.554897	0.655033	0.533141	0.760883	0.79212	0.971808	1.00053	0.858497	1.02921	0.887784	1.09896	1.29442
	Pyruvate kinase	1.75202	1.54296	1.53036	1.86459	1.64056	1.44119	1.5643	1.63669	1.93539	2.05018	2.15067	1.97793	2.2545	2.61157
	Pyruvate decarboxylase	0.0881375	0.17003	0.102388	0.1114	0.114704	0.0783113	0.094006	0.0790853	0.0718305	0.0965329	0.0869867	0.104577	0.141395	0.171388
	Alcohol dehydrogenase	1.44678	1.11208	1.01421	1.20013	1.22509	1.05794	1.53141	1.02138	1.04919	0.983724	1.5036	1.39339	1.66242	1.04637
	Fructose-1,6-bisphosphatase	0.0791644	0.0654229	0.0671647	0.0650268	0.0591727	0.0587742	0.0463629	0.0492621	0.0505618	0.0485471	0.0457245	0.0417841	0.0401958	0.0280842
	Glucose-6P dehydrogenase	0.151504	0.130755	0.134743	0.129685	0.11913	0.114708	0.108841	0.10074	0.102693	0.115099	0.105608	0.102629	0.10006	0.085426
	Glutamate dehydrogenase (NAD)	0.013217	0.0199637	0.020002	0.0208586	0.0213101	0.0158994	0.0136608	0.0113374	0.0107511	0.0100275	0.00786721	0.00839434	0.00753569	0.00706259
	Glutamate dehydrogenase (NADPH)	0.0167662	0.0487728	0.0579458	0.0733321	0.0839886	0.0851125	0.0797035	0.0922078	0.0890359	0.0787989	0.0721359	0.0835548	0.0598765	0.0541178
	Phosphoglycerate mutase	0.854928	1.2552	0.596094	0.685535	0.583695	0.72752	0.786663	0.840751	0.751208	0.717975	0.699507	0.554536	0.559573	0.548787
	Pyruvate carboxylase	0.00432395	0.00594177	0.00747483	0.00690314	0.00562364	0.00679348	0.00629855	0.00316022	0.00332775	0.0021809	0.0025193	0.00210897	0.00208424	0.00129295
	PEP carboxykinase	0.0538597	0.0247574	0.0141927	0.00849618	0.0126047	0.00802866	0.00787319	0.00921732	0.012325	0.0126263	0.00911235	0.00992457	0.0117805	0.0100563
	Aconitase	0.0101271	0.0204248	0.0224245	0.0244	0.0222522	0.0236228	0.0225698	0.0271836	0.0193194	0.0169594	0.0210656	0.0163549	0.0142952	0.0123549
	Isocitrate dehydrogenase (NADP)	0.166884	0.180473	0.14806	0.173157	0.177903	0.165779	0.15887	0.187492	0.157865	0.161694	0.166993	0.15484	0.150959	0.11168
	Isocitrate dehydrogenase (NAD)	0.135787	0.183164	0.190091	0.18352	0.185925	0.173981	0.16682	0.15506	0.151227	0.136014	0.143921	0.111503	0.0937809	0.0829555
	2-oxoglutarate dehydrogenase	0.0067135	0.0189738	0.0212605	0.0219603	0.0178338	0.0144042	0.0106115	0.0113741	0.00707375	0.0052458	0.00463517	0.00550776	0.00396629	0.00583144
	Malate dehydrogenase	0.417415	0.447065	0.246439	0.264975	0.312771	0.313845	0.366704	0.286348	0.286994	0.276069	0.282181	0.204428	0.185882	0.127752
	Malate synthase	0.00253636	0.00326471	0.00298017	0.00311047	0.003058	0.00278683	0.00278137	0.00261857	0.00278434	0.00258839	0.00263642	0.00266638	0.00215157	0.00179125
	Isocitrate lyase	0.209187	0.290952	0.255484	0.25622	0.248674	0.22308	0.190084	0.184288	0.139681	0.132817	0.125925	0.111703	0.103454	0.0606434
	AcetylCoA synthase	0.0682375	0.0636365	0.0567528	0.0830802	0.0939501	0.0901506	0.107252	0.0771489	0.0956691	0.0883784	0.0805662	0.076984	0.0867501	0.0562748
	Citrate synthase	0.721396	0.497813	0.51076	0.586599	0.606179	0.637037	0.518078	0.459919	0.543893	0.514925	0.531588	0.485758	0.427911	0.328301
	Time [h]	alpha_YPA_2	alpha_1h_2	alpha_2h_2	alpha_3h_2	alpha_4h_2	alpha_5h_2	alpha_6h_2	alpha_7h_2	alpha_8h_2	alpha_9h_2	alpha_10h_2	alpha_11h_2	alpha_12h_2	alpha_24h_2
	Hexokinase	2.1023	1.88699	1.61811	1.65671	1.70023	1.82869	1.63191	1.8034	1.7743	1.61289	1.5663	1.302	1.45147	1.39619
	Phosphoglucose isomerase	2.05081	1.84613	1.70562	1.81989	1.97243	1.99058	1.91964	2.3228	2.32694	2.11592	2.37655	2.26041	2.78135	2.54994
	Phosphofructokinase	0.676915	0.680137	0.684259	0.806664	0.732528	0.760014	0.677543	0.745878	0.770545	0.660892	0.777774	0.715844	0.722343	0.85172
	Aldolase	4.50445	3.26989	2.76359	2.95238	3.05504	4.05801	3.98226	4.07151	4.17534	3.90191	3.84027	3.68785	3.91001	4.78876
	Glyceraldehyde-3P dehydrogenase	1.17018	0.940593	0.99272	0.818248	1.20506	1.09188	1.27422	1.07224	0.984848	1.23706	1.35928	1.38196	1.44456	1.43386
	Phosphoglycerate kinase	3.54427	2.64473	2.44492	2.59317	2.77176	2.83558	2.9413	3.24733	3.15608	2.88044	4.15911	3.54127	4.63126	4.56757
	Enolase	0.402673	0.321739	0.312046	0.329637	0.420523	0.451956	0.436399	0.53515	0.591675	0.621071	0.738136	0.808445	1.13528	0.709605
	Pyruvate kinase	2.26174	1.51274	1.38321	1.65214	1.70945	1.98818	1.87744	2.29637	2.23413	2.0197	1.89317	2.38486	2.99757	3.17131
	Pyruvate decarboxylase	0.146907	0.0523004	0.102388	0.1114	0.0655915	0.0385084	0.050974	0.043233	0.0576567	0.0533487	0.0869867	0.0878036	0.127531	0.140421
	Alcohol dehydrogenase	1.32312	1.638	1.55644	1.72301	1.4928	1.74171	1.6635	2.0509	2.21895	1.9048	1.90415	1.71748	2.17042	1.57149
	Fructose-1,6-bisphosphatase	0.0538748	0.0587108	0.0458367	0.0541145	0.0523423	0.044175	0.0395477	0.0452772	0.0439329	0.0375184	0.0349197	0.026504	0.0314911	0.0270958
	Glucose-6P dehydrogenase	0.137435	0.125221	0.112789	0.118752	0.127287	0.131859	0.115909	0.135184	0.130624	0.118364	0.182547	0.110692	0.123263	0.109904
	Glutamate dehydrogenase (NAD)	0.0121864	0.018	0.0192837	0.0178887	0.0181606	0.0129208	0.0133644	0.00930782	0.00974779	0.00770416	0.00620514	0.0083385	0.00471333	0.0109824
	Glutamate dehydrogenase (NADPH)	0.0225099	0.0507273	0.0661157	0.0689147	0.0743946	0.0685794	0.079014	0.0870484	0.0893108	0.0776713	0.0760317	0.0885724	0.0645984	0.0658946
	Phosphoglycerate mutase	0.609904	0.971301	0.632244	0.729082	0.71501	0.702772	0.793454	0.794826	0.728093	0.743297	0.708612	0.562398	0.499613	0.632911
	Pyruvate carboxylase	0.00432395	0.00770518	0.0094116	0.00821678	0.00902266	0.00754539	0.00649351	0.00434675	0.00438625	0.00455164	0.00462002	0.0033175	0.00237049	0.00117035
	PEP carboxykinase	0.0538597	0.0210141	0.0153374	0.013986	0.0164048	0.0149484	0.0170455	0.0194051	0.0162454	0.012882	0.012158	0.0148103	0.0130786	0.0173212
	Aconitase	0.00864454	0.0187005	0.0246453	0.019583	0.023094	0.0238076	0.0190874	0.017177	0.0133716	0.0161486	0.019555	0.01746	0.0156359	0.0117106
	Isocitrate dehydrogenase (NADP)	0.139329	0.186364	0.179063	0.173764	0.140718	0.174761	0.213361	0.236742	0.205933	0.221495	0.219797	0.223007	0.212745	0.137507
	Isocitrate dehydrogenase (NAD)	0.152136	0.216136	0.201231	0.228928	0.227007	0.187185	0.193432	0.196678	0.180685	0.185011	0.179052	0.189798	0.156896	0.103925
	2-oxoglutarate dehydrogenase	0.0034153	0.0132596	0.0146333	0.0146249	0.0120233	0.00993535	0.00835376	0.0065369	0.00553253	0.0044193	0.00403708	0.00455709	0.00270951	0.0042091
	Malate dehydrogenase	0.360248	0.498636	0.454976	0.475192	0.454014	0.382239	0.392335	0.405093	0.372787	0.408172	0.353245	0.329662	0.307335	0.123893
	Malate synthase	0.00238569	0.00264706	0.00292447	0.00356939	0.00292056	0.00281363	0.00271816	0.00242218	0.00227293	0.00233674	0.00229779	0.00243111	0.00235002	0.001248
	Isocitrate lyase	0.194827	0.221818	0.210916	0.248235	0.184792	0.177246	0.160216	0.148925	0.127336	0.140008	0.127093	0.11829	0.102014	0.042659
	AcetylCoA synthase	0.072	0.0597256	0.0690577	0.0959832	0.0901978	0.0781839	0.0971756	0.0774553	0.0750627	0.0609699	0.0684249	0.0544297	0.0629778	0.0430723
	Citrate synthase	0.646079	0.363316	0.403415	0.501784	0.57137	0.695913	0.579069	0.545337	0.587786	0.563337	0.569597	0.61261	0.561388	0.355688
