# Supplementary material for: Developmental stage-dependent metabolic regulation during meiotic differentiation in budding yeast
Source: BMC Biol. 2014 Sep 2;12:60. doi: 10.1186/s12915-014-0060-x (PMC4176597; doi:10.1186/s12915-014-0060-x)
Supplement: Additional file 11: — Measured metabolite concentrations. [file 12915_2014_60_MOESM11_ESM.xls]

## Sheet: a_alpha 1
intracellular metabolite concentrations in mM				metabolite concentrations marked in yellow are provided in arbitrary units
SK1 a/alpha #1
	Time [h]	YPA	1	2	3	4	5	6	7	8	9	10	11	12	24
	Fumarate	1.73408	1.1286	0.917085	1.11825	1.13745	1.175	0.879054	0.996628	1.50646	1.52855	1.74854	1.67092	2.53509	0.506474
	Maleate	0.0179747	0.0183567	0.036734	0.0444718	0.0190476	0.0245746	0.028029	0.0346614	0.0204293	0.0226401	0.0229165	0.0198766	0.0207057	0.0223638
	Succinate	3.05907	3.04731	1.94418	2.73716	2.59645	2.68541	2.28138	3.43092	2.36073	2.11046	2.02307	1.84499	2.97525	1.36216
	Glutarate	0.0995932	0.249064	0.128002	0.140585	0.0899422	0.0850315	0.143735	0.142519	0.0910567	0.151615	0.185345	0.205175	0.235482	1.01281
	Malate	2.41072	3.04731	2.79115	3.29009	3.81526	3.72256	2.82135	2.91677	4.19314	4.68103	4.87111	5.51865	5.7239	1.3577
	a-KG	1.00646	0.495841	0.525375	0.712877	1.07637	1.88092	1.87803	1.61862	1.31762	0.711388	0.583011	0.855319	1.78455	0.605614
	Orotate	0.0076788	0.0260608	0.00986296	0.0275543	0.00645223	0.00863054	0.0371204	0.0644093	0.0132574	0.0474933	0.00568595	0.00565986	0.00569942	0.00405585
	Glycerol-3P	0.341438	1.19853	0.388048	0.724839	0.332234	0.53014	0.290485	0.744171	0.384638	0.644654	0.335685	0.450663	0.594628	0.378389
	Ribose 1P	0.0125222	0.0264954	0.0189204	0.0198196	0.0162921	0.016251	0.0183773	0.0146054	0.0175225	0.0317324	0.0220034	0.0282443	0.0365592	0.010832
	Ribose5P, Ribulose5P, Xylulose5P	0.0421551	0.0528229	0.0501886	0.0581149	0.0526661	0.0571725	0.0585037	0.0631698	0.0773947	0.0835803	0.0627982	0.0567629	0.0548389	0.0322214
	Glucose1P	0.103258	0.13672	0.103936	0.114135	0.116104	0.130869	0.143098	0.207016	0.23699	0.226217	0.172863	0.134691	0.115928	0.0489121
	Glucose6P	0.419885	0.547314	0.53171	0.532731	0.455226	0.489494	0.462247	0.526449	0.608712	0.635884	0.382149	0.341632	0.299975	0.154529
	Fructose6P	0.174153	0.363163	0.260479	0.292646	0.231667	0.260509	0.213697	0.262842	0.261932	0.274872	0.134906	0.13915	0.104278	0.0738242
	Mannose6P	0.148381	0.214785	0.198223	0.207719	0.18099	0.193178	0.201426	0.213018	0.219332	0.232525	0.157633	0.149721	0.118776	0.0636391
	AICAR	0.0108189	0.00238297	0.00193884	0.00193884	0.00193884	0.00193884	0.00193884	0.00193884	0.00193884	0.00193884	0.00237386	0.00283393	0.00275877	0.00216341
	Tre6P	0.0258041	0.176938	0.171466	0.18285	0.194394	0.253164	0.320375	0.728032	2.39986	3.51466	2.78984	2.21354	1.42538	0.311066
	PEP	0.41199	0.463769	0.332529	0.0927166	0.307042	0.308943	0.383532	0.322293	0.260455	0.266682	0.274621	0.294343	0.177259	0.156763
	Cis-Aconitate	0.165888	0.164091	0.233987	0.743063	1.12655	1.06678	0.818648	0.802888	1.38976	1.17565	1.65392	1.5315	1.2131	0.110786
	Phospho-Serine	0.00532209	0.00570369	0.00239903	0.00214035	0.00149123	0.00276214	0.00365397	0.00409892	0.00332488	0.00378215	0.00321086	0.00515333	0.0055004	0.00302223
	2/3-PG	0.970886	0.88311	0.751685	0.261222	0.612717	0.631626	0.802521	0.736195	0.587917	0.650887	0.603576	0.616606	0.386709	0.293312
	Citrate	2.77506	3.36534	3.7224	4.63847	6.13726	4.49035	4.25065	4.78436	5.10091	6.15358	6.7139	7.27648	6.75464	1.96704
	Shikimate 3P	0.018188	0.184967	0.210798	0.214384	0.181492	0.0668034	0.0225637	0.0273465	0.06517	0.231499	0.28857	0.274265	0.190748	0.00686574
	6-PG	0.0802881	0.0324872	0.0289386	0.0266796	0.0282618	0.0442212	0.0519482	0.046592	0.0330661	0.0363435	0.0230946	0.019406	0.0187044	0.0193102
	UDP-AcetylGlucosamine	0.118944	0.287342	0.230088	0.179196	0.105785	0.121561	0.116218	0.18683	0.283525	0.37513	0.305154	0.283525	0.174107	0.121689
	IsoCitrate	2.13766	4.24491	3.9986	4.27795	3.82457	3.37225	4.25621	3.4521	3.70343	4.78349	5.76662	5.21603	5.12248	0.941817
	PRPP	0.0410515	0.0195255	0.0137727	0.0123667	0.0099752	0.0120555	0.0164139	0.0105986	0.0148703	0.012025	0.0188778	0.020602	0.0174952	0.0187049
	FBP 1,6	0.0416508	0.0955418	0.163471	0.162602	0.163151	0.142504	0.307858	0.228476	0.302218	0.216802	0.2368	0.226138	0.144401	0.0641717
	IMP	0.0148056	0.0103802	0.00993229	0.00989537	0.00880374	0.00910751	0.00923425	0.0101422	0.0106761	0.0134139	0.0120797	0.0125906	0.0117048	0.00840035
	dCTP	0.00159524	0.00161444	0.00148108	0.00132013	0.00246811	0.00403053	0.00766439	0.00766827	0.00660432	0.00274991	0.00187664	0.00204288	0.00124094	0.000670633
	dADP	0.0054123	0.00637497	0.00446747	0.00638419	0.00489568	0.00646824	0.00783197	0.0138684	0.00932299	0.0115484	0.00586027	0.00500319	0.003839	0.004056
	dATP	0.00450766	0.00355406	0.00365982	0.00327864	0.00635824	0.00565397	0.0126097	0.0134008	0.0154571	0.00832098	0.00868465	0.00914193	0.00621811	0.00392496
	GDP-Mannose	0.129021	0.180098	0.253046	0.134907	0.117306	0.132104	0.179242	0.289772	0.391242	0.43726	0.23311	0.181188	0.0938692	0.0467969
	cAMP	0.000291716	0.000486021	0.000380176	0.000457763	0.000514983	0.000667247	0.00108622	0.000936862	0.000738045	0.000385995	0.000442245	0.000664338	0.000330714	0.00064882
	CTP	0.100225	0.149554	0.16774	0.130424	0.227042	0.26178	0.390303	0.324333	0.322296	0.149353	0.144108	0.143377	0.113864	0.148822
	CDP	0.0497518	0.11448	0.0877245	0.133839	0.0767115	0.12015	0.110491	0.150921	0.082183	0.126123	0.0376275	0.0285872	0.0242838	0.05446
	CMP	0.0301849	0.0162602	0.0165252	0.0121445	0.00802168	0.0102185	0.0146907	0.0184804	0.0260692	0.0274275	0.023515	0.0228811	0.021126	0.0122032
	Sum CXP	0.180162	0.280293	0.27199	0.276407	0.311775	0.392148	0.515485	0.493734	0.430548	0.302903	0.205251	0.194845	0.159274	0.215485
	GTP	0.263401	0.219547	0.245803	0.174697	0.335925	0.36104	0.533157	0.383361	0.564643	0.235471	0.323325	0.338379	0.25516	0.366844
	GDP	0.127763	0.141581	0.129926	0.18213	0.112647	0.151733	0.143173	0.173327	0.155705	0.188279	0.0963147	0.0805948	0.0605503	0.11343
	GMP	0.0192645	0.0373083	0.0162119	0.0139054	0.00943464	0.0151194	0.0172727	0.0256522	0.0279105	0.0332937	0.0217174	0.0191292	0.0179426	0.021305
	Sum GXP	0.410428	0.398436	0.391941	0.370732	0.458007	0.527893	0.693602	0.582341	0.748259	0.457043	0.441357	0.438103	0.333653	0.501579
	UTP	0.225361	0.238122	0.268036	0.170794	0.38501	0.404514	0.652725	0.506626	0.576229	0.250553	0.26239	0.309546	0.228276	0.363073
	UDP	0.142807	0.20377	0.157256	0.243777	0.152165	0.263247	0.231241	0.30047	0.168827	0.249448	0.0994883	0.0737621	0.0686258	0.188986
	UMP	0.510097	0.474267	0.343128	0.348787	0.617246	0.832411	1.26012	1.60706	1.51176	1.26288	0.82238	0.782201	0.606819	0.785646
	Sum Uxp	0.878265	0.916159	0.76842	0.763358	1.15442	1.50017	2.14408	2.41415	2.25682	1.76288	1.18426	1.16551	0.903721	1.3377
	ATP	2.40938	2.1555	2.81848	1.78157	4.06553	3.86262	5.57179	4.99876	6.21669	3.93687	3.89862	4.57707	3.24211	4.07568
	ADP	0.562441	0.760971	0.631236	0.78683	0.543216	0.740177	0.736153	0.838932	0.666886	0.794356	0.484056	0.419131	0.345	0.677033
	AMP	0.258165	0.455714	0.205124	0.317205	0.116886	0.238469	0.223475	0.302306	0.176418	0.344905	0.159271	0.139623	0.101109	0.222903
	Sum AXP	3.22999	3.37219	3.65484	2.8856	4.72563	4.84126	6.53142	6.14	7.06	5.07613	4.54195	5.13582	3.68822	4.97562
	Sedoheptulose7P	2.17345	2.60526	2.43902	3.05942	2.81059	3.26816	3.18237	3.27168	4.91587	5.47591	3.59517	2.90469	2.64078	1.07843
	1,3-DiPG	16.2876	18.254	13.52	6.62437	13.9726	11.9894	21.1526	12.8617	11.5719	13.5503	11.6176	13.195	10.6273	8.16872
	dCDP	1.40684	2.12941	1.76007	3.61111	2.13589	3.49177	4.09747	6.94878	3.01708	4.66667	1.35854	0.927171	0.732794	0.868766
	UDP-Glucose	8.55422	8.73786	6.81592	8.67089	12.5	19.4475	28.2609	35.5665	36.1453	29.6591	20.0649	18.7597	14.7321	17.9856
	Erythrose4P	0.775397	0.804658	1.02974	1.04253	0.966505	1.54717	1.825	1.40478	1.87994	1.06079	0.93343	0.764465	1.51892	0.652365
	dTDP	1.71795	3.07182	2.22764	2.99167	1.96013	2.93617	2.83243	6.17742	4.27263	4.78448	1.91933	1.28266	0.787379	0.776577
	FBP 2,6	0.115697	0.21495	0.262436	0.214067	0.278437	0.328441	0.395087	0.5354	0.834488	0.795477	0.43385	0.302689	0.212513	0.131976
	Inosine	0.0930056	0	0.444222	0.447868	0.455182	0.692082	1.04497	1.20875	1.40643	2.01045	1.73882	2.33967	1.86325	0.394078
	Hypoxanthine	0.468456	0.079681	0.0842324	0.131396	0.197403	0.2623	0.456863	0.419572	0.428494	0.425743	0.194683	0.10156	0.0350273	0.0350273
	S-AdenosylMethionine	31.3483	19.8048	14.2814	6.8459	4.52939	0.823563	0.650104	0.762381	0.928195	0.676655	0.482502	0.145909	0.276456	0
	S-AdenosylHomocysteine	0	0.0307821	0.0292256	0	0	0	0	0	0	0.0226844	0.0470207	0.0419378	0	0
	Aspartate	8.62596	4.65683	4.07248	3.45266	2.89747	2.29009	2.021	2.079	4.42439	4.53254	5.07265	6.71914	4.90171	0.681529
	Serine	3.34788	0.704572	1.44269	1.22592	0.67841	0.873486	1.12588	0.973063	1.58975	1.75345	2.42484	2.44608	1.30853	0.354539
	Glutamate	55.2969	19.4426	31.155	25.5119	21.8582	28.2262	28.7692	24.9459	36.959	28.074	29.1181	26.2318	22.0881	4.96269
	Threonine	8.15251	0.887985	1.36668	0.762114	0.444397	0.201866	0.826541	0.771905	1.19576	1.41393	2.77101	4.22515	1.68151	0.404931
	Alanine	22.7347	1.8523	2.97135	2.38992	1.57967	2.97075	2.61321	3.0506	5.36616	6.83968	11.5138	13.5098	6.85773	0.177048
	Cysteine	0.0844727	0.0349198	0.0716104	0.0768155	0.0302545	0.0674033	0.0453621	0.0414195	0.0479269	0.0514928	0.0870132	0.0840478	0.0281587	0.0264639
	Tyrosine	1.34647	0.213621	0.69311	0.465435	0.205583	0.277612	0.427811	0.381838	0.670551	0.623455	0.70489	0.839928	0.545631	0.431087
	Valine	2.74383	0.725677	1.08286	0.845143	0.524111	0.722958	0.833333	0.805065	1.33408	1.74246	2.83142	3.3273	1.68396	0.595919
	Methionine	0.85421	0.138055	0.0830347	0.0570117	0.0307026	0.0456237	0.0598963	0.053039	0.0733342	0.0871992	0.126327	0.0976497	0.0681478	0
	Isoleucine	2.42974	0.310509	0.179699	0.140367	0.0975514	0.205762	0.298711	0.290718	0.540406	0.808694	1.38139	1.7647	0.992912	0.20111
	Phenylanaline	2.39748	0.359259	0.363077	0.238406	0.0953938	0.111906	0.187063	0.166317	0.285645	0.502857	0.959622	1.19092	0.505906	0.128446

## Sheet: a_alpha 2
intracellular metabolite concentrations in mM				metabolite concentrations marked in yellow are provided in arbitrary units
SK1 a/alpha #2
	Time [h]	YPA	1	2	3	4	5	6	7	8	9	10	11	12	24
	Fumarate	1.64798	0.724399	0.843921	1.3099	1.59088	1.02575	0.859792	1.01701	1.26265	1.41504	1.80368	1.9718	2.06511	0.616642
	Maleate	0.0148462	0.0328317	0.0253233	0.0297814	0.0223904	0.0198093	0.0220384	0.0149993	0.0161725	0.0151166	0.0173456	0.0155859	0.017463	0.017111
	Succinate	2.85787	2.28829	1.78678	2.18292	2.68751	2.49159	2.01125	3.1953	2.21303	1.98591	1.81847	1.81812	2.50141	1.34714
	Glutarate	0.0825009	0.135168	0.0945545	0.0902873	0.085528	0.0694177	0.0889495	0.0930814	0.0747721	0.0972933	0.131097	0.129382	0.169333	0.958504
	Malate	2.28742	2.38782	2.57264	3.16407	3.58803	3.37843	2.47816	2.79372	3.55238	4.19492	4.74243	5.3639	5.47069	1.13965
	a-KG	0.692693	0.415256	0.36646	0.836154	1.19745	1.73331	1.50549	1.11285	0.586571	0.592058	0.618274	0.87779	1.99576	0.433177
	Orotate	0.00406221	0.0241946	0.00502095	0.00925787	0.00296927	0.00479173	0.00881968	0.013284	0.00396186	0.00857786	0.00182596	0.00420563	0.00261126	0.00389204
	Glycerol-3P	0.646934	0.768491	0.437073	0.355435	0.494737	0.444458	0.434281	0.282575	0.451295	0.506081	0.283463	0.499965	0.393591	0.335453
	Ribose 1P	0.010645	0.0197623	0.0178592	0.0151825	0.0207263	0.0178803	0.0161736	0.0146545	0.0186597	0.022618	0.0188963	0.0231157	0.0238618	0.00869235
	Ribose5P, Ribulose5P, Xylulose5P	0.0464638	0.0481404	0.0587889	0.0471618	0.0585815	0.0511118	0.057616	0.0603234	0.0646149	0.0761984	0.0598898	0.0566014	0.0484595	0.0268366
	Glucose1P	0.0903685	0.132622	0.127131	0.103387	0.123812	0.121305	0.128719	0.193722	0.228306	0.244754	0.2095	0.137745	0.126089	0.0393037
	Glucose6P	0.41024	0.586064	0.511937	0.467211	0.463362	0.470292	0.427639	0.525856	0.665106	0.535579	0.360337	0.31476	0.246642	0.127703
	Fructose6P	0.181457	0.345994	0.255796	0.238937	0.225806	0.285977	0.261147	0.293728	0.277091	0.232951	0.141361	0.13441	0.111297	0.0700037
	Mannose6P	0.157728	0.20563	0.201773	0.170803	0.208662	0.187216	0.189434	0.210816	0.227142	0.187863	0.147644	0.130133	0.106418	0.0555189
	AICAR	0.0156438	0.00164619	0.00164619	0.00164619	0.00164619	0.00164619	0.00164619	0.00164619	0.00164619	0.00164619	0.00211223	0.0025628	0.00263822	0.0017831
	Tre6P	0.0275432	0.12656	0.162095	0.158054	0.220414	0.281084	0.327642	0.812092	2.74324	2.57118	2.58086	2.00355	1.12967	0.380574
	PEP	0.333914	0.334912	0.264992	0.337749	0.101983	0.301548	0.542978	0.325987	0.270434	0.253616	0.341301	0.214799	0.175932	0.125634
	Cis-Aconitate	0.150015	0.117849	0.235935	0.848424	1.05987	1.11712	0.816028	0.715779	1.01601	0.972275	1.64077	1.67627	1.52363	0.0717059
	Phospho-Serine	0.00699967	0.00344165	0.00203636	0.00144321	0.00356163	0.00278997	0.00364962	0.00337714	0.00368511	0.00344088	0.00323041	0.00402295	0.00513705	0.00175928
	2/3-PG	0.882499	0.777455	0.609514	0.752237	0.266931	0.592013	1.07341	0.725506	0.592036	0.601715	0.699823	0.537147	0.401629	0.224277
	Citrate	2.11549	3.5667	4.15275	4.18103	5.47368	4.20037	4.31627	4.93284	5.44771	6.49263	6.60108	6.78168	6.85715	1.77418
	Shikimate 3P	0.0180691	0.164773	0.203795	0.157448	0.213799	0.0562264	0.0184097	0.0282102	0.0702939	0.197223	0.266863	0.249507	0.169049	0.00330169
	6-PG	0.0812919	0.0339501	0.0290969	0.0235999	0.0319168	0.0471238	0.0603509	0.0391616	0.0359552	0.0302062	0.0210414	0.0196637	0.0175016	0.0135327
	UDP-AcetylGlucosamine	0.0916612	0.164031	0.154308	0.142426	0.0912218	0.0941384	0.10116	0.10883	0.211562	0.277457	0.269895	0.224525	0.191037	0.113691
	IsoCitrate	1.89896	3.13915	3.01262	3.10608	3.54244	4.14157	3.24578	2.58216	3.42942	4.34354	5.18848	5.44811	5.27277	0.659705
	PRPP	0.029079	0.0163575	0.00917015	0.00862089	0.0112219	0.0115523	0.0136216	0.0112801	0.00920573	0.0130385	0.0196117	0.0247473	0.0262932	0.0145104
	FBP 1,6	0.0359657	0.0388312	0.0944775	0.0456605	0.0654779	0.0640668	0.157268	0.110736	0.149725	0.120367	0.1905	0.10436	0.175883	0.037135
	IMP	0.0167177	0.0077559	0.00843817	0.00826949	0.0095523	0.00785327	0.00832385	0.00813808	0.010209	0.0109707	0.0105956	0.0105366	0.0101984	0.00705151
	dCTP	0.000723878	0.00101702	0.00138573	0.00265928	0.00150077	0.00366615	0.00695861	0.00747555	0.00486832	0.00252706	0.00189546	0.0016913	0.00169218	0.000513481
	dADP	0.00564663	0.00616555	0.00383875	0.00489704	0.00750943	0.00765495	0.0112804	0.0101184	0.010989	0.0107652	0.00515923	0.00544207	0.00487657	0.00332522
	dATP	0.0031789	0.00292884	0.00347107	0.00371641	0.0031579	0.0044039	0.00879179	0.013724	0.0101487	0.00827349	0.00826704	0.00598082	0.00531283	0.00365148
	GDP-Mannose	0.137672	0.175196	0.135465	0.112102	0.139	0.139083	0.204531	0.28945	0.374083	0.359386	0.24264	0.163723	0.100452	0.0398191
	cAMP	0.000313088	0.000427368	0.000449601	0.000364786	0.000255268	0.000538533	0.000677696	0.000500655	0.000325261	0.000200921	0.000449601	0.000356552	0.000351611	0.000482539
	CTP	0.0594444	0.107693	0.144509	0.154869	0.130158	0.247604	0.294432	0.34286	0.248911	0.149996	0.143986	0.109667	0.122073	0.134092
	CDP	0.0565016	0.152542	0.0812464	0.0826945	0.193628	0.141057	0.163274	0.105637	0.0908741	0.0874182	0.0325969	0.0399732	0.049156	0.0448599
	CMP	0.0375467	0.0447595	0.0177822	0.0139392	0.0281373	0.0227207	0.0208576	0.0173472	0.0295915	0.0388873	0.0325426	0.0331385	0.0288882	0.0124871
	Sum CXP	0.153493	0.304995	0.243537	0.251503	0.351924	0.411382	0.478564	0.465844	0.369377	0.276302	0.209125	0.182778	0.200117	0.191439
	GTP	0.151498	0.151006	0.221429	0.235909	0.153714	0.331911	0.406046	0.471804	0.386344	0.292608	0.344163	0.368912	0.264727	0.310684
	GDP	0.122842	0.180341	0.113965	0.138101	0.191111	0.183229	0.190754	0.150561	0.15561	0.165259	0.0953313	0.115177	0.107107	0.0831987
	GMP	0.0418027	0.0372146	0.0246019	0.0214419	0.0576813	0.0248801	0.0357512	0.0340234	0.0524892	0.0528659	0.0339882	0.0324325	0.0409555	0.0205147
	Sum GXP	0.316143	0.368562	0.359996	0.395452	0.402506	0.54002	0.632551	0.656388	0.594443	0.510733	0.473483	0.516521	0.412789	0.414398
	UTP	0.149988	0.14844	0.221764	0.249033	0.189559	0.373924	0.520072	0.472726	0.418315	0.246015	0.285761	0.242236	0.193716	0.328517
	UDP	0.16897	0.273312	0.150046	0.163612	0.319532	0.270288	0.318736	0.196566	0.192607	0.195219	0.0833869	0.111707	0.126135	0.137727
	UMP	0.487862	0.438791	0.327378	0.38431	0.706092	0.961227	1.23225	1.59153	1.51274	1.09209	0.822286	0.699108	0.613818	0.649016
	Sum Uxp	0.80682	0.860543	0.699187	0.796955	1.21518	1.60544	2.07106	2.26082	2.12366	1.53333	1.19143	1.05305	0.93367	1.11526
	ATP	1.50422	1.56635	2.40191	2.53097	1.52112	3.39185	4.42576	5.44173	4.34857	3.80651	4.2913	3.54706	2.81246	3.82599
	ADP	0.493587	0.914864	0.656548	0.602829	0.83816	0.816474	0.838075	0.661971	0.763384	0.71947	0.454247	0.666202	0.632484	0.571322
	AMP	0.312143	0.292306	0.179849	0.166543	0.665031	0.302293	0.33225	0.158057	0.300831	0.310485	0.120418	0.178498	0.240529	0.122903
	Sum AXP	2.30995	2.77352	3.23831	3.30034	3.02431	4.51061	5.59609	6.26175	5.41278	4.83647	4.86597	4.39176	3.68547	4.52021
	Sedoheptulose7P	3.07798	2.79412	3.03933	3.06148	3.72274	3.78419	3.95543	4.20408	5.90517	5.08357	3	3.47403	2.99669	1.00302
	1,3-DiPG	14.6801	14.6459	13.6686	16.5809	12.3973	16.6805	24.739	15.3275	10.2712	16.9444	13.5217	14.9048	16.5587	13.621
	dCDP	1.87677	3.50797	1.73982	2.62019	7.12062	4.90521	7.87879	5.31136	4.57413	4	1.40673	1.53512	1.47463	0.674419
	UDP-Glucose	10.6122	10.2174	8.34483	10.2206	16.3393	27	33.4568	40.0901	37.2593	28.5714	21.203	18.1481	17.5676	18.3088
	Erythrose4P	1.12529	1.13884	0.982117	0.848519	1.71514	1.93428	1.79858	1.6162	2.04703	0.231407	0.959926	1.31509	0.91755	0.472531
	dTDP	1.82443	3.84167	1.64228	2.41748	4.77477	6.8065	6.7069	6.08769	5.55385	2.60403	1.13208	2.54973	1.15254	0.627983
	FBP 2,6	0.158917	0.208621	0.228766	0.251729	0.318399	0.42096	0.471334	0.540658	0.931917	0.609407	0.505253	0.404908	0.280822	0.133882
	Inosine	0.177542	0.160341	0.27637	0.371424	0.545875	0.662989	0.728008	1.07821	1.33911	1.39161	2.0162	1.58257	1.34293	0.262098
	Hypoxanthine	0.468456	0.079681	0.0842324	0.131396	0.197403	0.2623	0.456863	0.419572	0.428494	0.425743	0.194683	0.10156	0.0350273	0.0350273
	S-AdenosylMethionine	81.8514	26.7371	16.0194	6.57608	6.63178	4.32611	3.92138	2.64674	0.540559	0.728738	0.891967	0.746831	0.85778	1.17354
	S-AdenosylHomocysteine	0	0.0242602	0.0191916	0.0170207	0.0141995	0	0	0.0166329	0.014007	0.0172143	0.0511342	0.0601159	0.0621312	0.0519444
	Aspartate	11.7387	4.11054	2.12396	1.60498	3.34698	1.75683	2.24125	3.15769	4.98389	5.53238	5.66093	6.75422	12.2423	2.1312
	Serine	4.31894	0.924144	1.00201	1.44016	1.86011	1.21156	1.96079	2.03021	1.66013	2.63398	2.20497	2.02355	2.80782	0.532405
	Glutamate	70.7553	21.6738	23.2751	25.4754	51.474	32.9021	53.6926	50.5394	39.4569	41.8849	28.801	23.7094	28.9797	10.7862
	Threonine	7.13478	0.419643	0.306799	0.246495	0.49677	0.466281	0.532503	1.01652	1.07791	1.63706	1.93155	1.87748	2.68932	0.103592
	Alanine	21.7488	2.28406	3.32746	3.66125	6.17368	5.391	11.8244	16.0416	14.0451	16.2834	13.9449	13.8109	16.8696	1.68769
	Cysteine	0.217361	0.069333	0.0682147	0.0742593	0.0867515	0.0955544	0.120199	0.0652315	0.0423076	0.0546563	0.0681608	0.0738104	0.134939	0.0573045
	Tyrosine	1.6134	0.264642	0.44157	0.389368	0.467181	0.357325	0.539322	0.632537	0.553288	0.566337	0.446607	0.348253	0.596583	0.377558
	Valine	3.58098	0.975838	0.917693	1.01135	1.42678	0.989432	1.70801	2.00549	1.80349	2.28339	2.46112	2.4536	3.03322	1.03954
	Methionine	0.65788	0.124102	0.0720106	0.0676305	0.05385	0.0835291	0.105879	0.129592	0.0700887	0.126416	0.146405	0.11683	0.101456	0
	Isoleucine	2.96102	0.35008	0.181887	0.216099	0.36348	0.330823	0.524382	0.731003	0.69178	0.907199	1.07613	1.09982	1.49963	0.330953
	Phenylanaline	2.38197	0.214054	0.239898	0.191464	0.260279	0.188433	0.226618	0.256173	0.263632	0.455158	0.669552	0.550891	0.669039	0.106217

## Sheet: alpha_alpha 1
intracellular metabolite concentrations in mM				metabolite concentrations marked in yellow are provided in arbitrary units
SK1 alpha/alpha #1
	Time [h]	YPA	1	2	3	4	5	6	7	8	9	10	11	12	24
	Fumarate	1.32923	0.906106	1.37087	1.56998	1.15948	1.93271	1.05331	1.52214	1.49275	0.875755	1.10215	1.43061	1.38794	1.50116
	Maleate	0.0101536	0.0234039	0.0275974	0.0313571	0.0242716	0.0664954	0.0288988	0.0180537	0.0129926	0.0125588	0.0131372	0.0137156	0.0137156	0.0124142
	Succinate	2.41244	2.0842	2.33723	1.99382	1.78741	3.29585	2.32965	3.8304	1.79838	1.60041	1.51915	1.55888	2.99084	1.85384
	Glutarate	0.052653	0.0911171	0.105848	0.135566	0.0674022	0.130732	0.115249	0.0929828	0.0566879	0.0481951	0.0581727	0.0395092	0.0723095	0.074713
	Malate	1.95194	3.36617	4.62009	3.46203	3.30283	3.36782	3.10395	3.60622	2.98083	2.61599	2.52235	2.66464	2.95358	3.33259
	a-KG	0.701714	0.570731	0.732669	0.799481	0.860934	1.2435	1.05755	1.54007	1.0254	0.979805	0.855648	0.87268	1.54248	1.14005
	Orotate	0.0031881	0.00971618	0.00441942	0.00625349	0.00347039	0.00529369	0.0087101	0.00780154	0.00392419	0.0037001	0.00233728	0.00187191	0.00482753	0.00469803
	Glycerol-3P	0.140598	0.36922	0.417322	0.353186	0.243862	0.179726	0.130749	0.207421	0.094162	0.114569	0.109919	0.189929	0.166607	0.145034
	Ribose 1P	0.0115842	0.0176306	0.0183637	0.0188948	0.015545	0.0150625	0.012715	0.0119782	0.0116991	0.0123434	0.0107179	0.0108742	0.010812	0.0109155
	Ribose5P, Ribulose5P, Xylulose5P	0.0460219	0.0624772	0.0650426	0.0560078	0.0565954	0.0595923	0.0518018	0.0478839	0.0499972	0.0439121	0.0417928	0.0426513	0.0401159	0.0336094
	Glucose1P	0.0939072	0.199339	0.213935	0.143682	0.140955	0.120841	0.0986017	0.0902163	0.0731771	0.0762965	0.0662903	0.0548678	0.0834175	0.0335692
	Glucose6P	0.314124	0.68438	0.783473	0.598669	0.616055	0.554269	0.392046	0.440122	0.33816	0.311294	0.30983	0.317409	0.302481	0.192978
	Fructose6P	0.121299	0.305827	0.323623	0.322438	0.291128	0.270711	0.1749	0.219187	0.138788	0.165947	0.145937	0.178042	0.152944	0.0924011
	Mannose6P	0.115837	0.251474	0.282361	0.225588	0.230207	0.214166	0.140292	0.171471	0.126403	0.107303	0.110313	0.11363	0.105677	0.0626473
	AICAR	0.00371593	0.00202902	0.00202902	0.00202902	0.00202902	0.00202902	0.00202902	0.00202902	0.00202902	0.00202902	0.00202902	0.00202902	0.00202902	0.00202902
	Tre6P	0.0286916	0.200408	0.269764	0.245693	0.203709	0.222167	0.199576	0.202506	0.179937	0.133542	0.180216	0.159608	0.169709	0.0849181
	PEP	0.196405	0.131358	0.118371	0.19882	0.250733	0.272854	0.221063	0.133476	0.184175	0.177594	0.16287	0.150283	0.093035	0.144421
	Cis-Aconitate	0.0911055	0.134095	0.626528	1.08577	1.56033	1.86176	1.87272	1.81893	1.75862	1.3665	1.54307	1.79141	1.61053	0.9414
	Phospho-Serine	0.00503044	0.00533653	0.00352457	0.00210523	0.00195278	0.00364941	0.00241438	0.00275694	0.00174279	0.00162575	0.00144535	0.00159284	0.00170758	0.00158465
	2/3-PG	0.613315	0.50543	0.413556	0.441422	0.601551	0.642265	0.513263	0.304066	0.401605	0.403762	0.355015	0.300921	0.236516	0.320419
	Citrate	2.56527	4.95102	4.91882	4.83611	6.13756	7.89955	7.28027	8.00892	9.94867	8.59344	8.63492	8.16091	9.56342	9.94707
	Shikimate 3P	0.0127973	0.212846	0.235037	0.102013	0.0745978	0.0679471	0.0341155	0.049791	0.0289773	0.0178716	0.0138526	0.0139015	0.015554	0.00272491
	6-PG	0.0651906	0.0400146	0.0318306	0.0282126	0.0323562	0.0328417	0.0217876	0.0225382	0.0211644	0.0185689	0.0161653	0.0159804	0.0146719	0.00871684
	UDP-AcetylGlucosamine	0.0928349	0.15025	0.228807	0.184868	0.194189	0.103249	0.113768	0.0787499	0.0755543	0.0647694	0.0582452	0.0573131	0.0523867	0.0338792
	IsoCitrate	1.91515	3.56339	4.15009	4.10094	5.84432	5.94642	5.61377	5.81659	6.94286	5.98878	6.15866	5.62735	6.16267	6.05991
	PRPP	0.0224148	0.0167521	0.0137948	0.0112491	0.0112811	0.0106132	0.0105717	0.0118636	0.0128894	0.00918535	0.00853526	0.0136551	0.0098391	0.00627947
	FBP 1,6	0.0716937	0.129718	0.124793	0.0737651	0.186436	0.0212163	0.23976	0.0206129	0.23976	0.144342	0.0850263	0.0233057	0.157674	0.0108655
	IMP	0.0118576	0.0113183	0.0112157	0.0106856	0.00968677	0.0110315	0.00992865	0.0102112	0.0102383	0.00994199	0.00995772	0.0102067	0.010545	0.0189492
	dCTP	0.00200207	0.00111995	0.00220463	0.000911438	0.00260152	0.000831422	0.00178749	0.00066289	0.000538936	0.000351432	0.00038445	7.9048e-05	0.000355321	-0.000223984
	dADP	0.00408329	0.0039986	0.00352072	0.00399058	0.00452777	0.00492485	0.00313633	0.00406528	0.00295671	0.00319446	0.00294239	0.00296504	0.00284797	0.00336797
	dATP	0.00454583	0.00320799	0.00342106	0.0026224	0.00381038	0.00271849	0.00356458	0.00268345	0.00329247	0.00270117	0.00249557	0.00291304	0.0024636	0.00264216
	GDP-Mannose	0.101537	0.188503	0.182135	0.155392	0.146862	0.159408	0.131888	0.147251	0.146423	0.138145	0.137129	0.152427	0.139698	0.0790757
	cAMP	0.00027475	0.000396843	0.000485144	0.000244602	0.000383649	0.000231407	0.000458755	0.000313618	0.000483114	0.000434396	0.000379589	0.000257796	0.000386694	0.000247647
	CTP	0.101007	0.203382	0.295956	0.140933	0.227246	0.114066	0.242472	0.139693	0.203849	0.14841	0.118271	0.148706	0.187677	0.0684494
	CDP	0.0348128	0.112569	0.100515	0.190987	0.0929777	0.173939	0.0423766	0.113437	0.0412482	0.0635886	0.0567086	0.100899	0.0470847	0.0682418
	CMP	0.0300691	0.0310156	0.0251318	0.0243698	0.0192399	0.0234744	0.0195	0.0262989	0.0180936	0.0176993	0.016699	0.0207184	0.0301488	0.0273477
	Sum CXP	0.165888	0.346967	0.421603	0.35629	0.339464	0.31148	0.304349	0.279429	0.263191	0.229698	0.191679	0.270323	0.26491	0.164039
	GTP	0.217107	0.25483	0.329227	0.158593	0.266654	0.136227	0.378421	0.207148	0.326056	0.238205	0.17969	0.205456	0.283321	0.158513
	GDP	0.0730831	0.127712	0.120885	0.168967	0.126378	0.185434	0.0725725	0.135141	0.0749145	0.0839957	0.0951679	0.125232	0.0841054	0.0952367
	GMP	0.03526	0.0586875	0.0406914	0.0376004	0.0317921	0.0597529	0.0316219	0.0515868	0.0305643	0.0364926	0.0390824	0.0442667	0.0588192	0.0517512
	Sum GXP	0.32545	0.441229	0.490803	0.365161	0.424824	0.381414	0.482616	0.393876	0.431535	0.358693	0.31394	0.374954	0.426246	0.305501
	UTP	0.216743	0.290131	0.400479	0.193803	0.308451	0.167273	0.40037	0.216948	0.382324	0.261583	0.303431	0.293154	0.402262	0.12998
	UDP	0.0909751	0.185967	0.175785	0.306028	0.168925	0.355893	0.0878311	0.239653	0.101912	0.138704	0.144747	0.211262	0.116479	0.144187
	UMP	0.318841	0.547257	0.600277	0.533617	0.645576	0.676207	0.59342	0.598705	0.611914	0.606143	0.590519	0.634598	0.637574	0.373586
	Sum Uxp	0.626559	1.02335	1.17654	1.03345	1.12295	1.19937	1.08162	1.05531	1.09615	1.00643	1.0387	1.13901	1.15631	0.647753
	ATP	2.42609	2.96844	4.49691	1.90679	3.66287	1.49695	5.00709	2.74892	3.94126	2.8061	3.04329	3.06448	3.38071	2.5637
	ADP	0.361093	0.701396	0.663466	0.962717	0.741144	0.988065	0.42566	0.682695	0.41903	0.426783	0.520462	0.61957	0.469546	0.479637
	AMP	0.164248	0.379603	0.245483	0.403781	0.249533	0.740949	0.0846896	0.362095	0.107307	0.164537	0.166571	0.261145	0.18149	0.224577
	Sum AXP	2.95143	4.04944	5.40586	3.27329	4.65354	3.22596	5.51744	3.79371	4.4676	3.39742	3.73032	3.94519	4.03174	3.26791
	Sedoheptulose7P	2.08571	3.85445	5.28373	3.93029	4.04632	3.46076	2.16296	2.61789	1.77632	1.48341	1.58951	1.72859	1.55172	0.896806
	1,3-DiPG	5.21834	6.79104	5.17084	7.22749	9.94203	11.5574	6.75325	4.93927	6.70068	6.73267	6.17021	6.24561	3	2.51903
	dCDP	1.04717	1.47109	1.34694	2.93249	1.75597	3.09191	0.672	1.66272	0.485714	0.676259	0.578544	1.01394	0.415686	0.535398
	UDP-Glucose	7.93893	10.9565	14.1176	11.1798	13.9041	14.175	12.7273	13.2132	15.1105	13.1677	15.173	12.2867	14.8909	6.49682
	Erythrose4P	1.29787	1.28571	1.52128	1.21053	1.5122	1.54696	0.862069	0.8125	0.76124	0.591667	1.04208	1.04065	0.563855	0
	dTDP	0.66259	1.37097	1.04027	2.6729	1.29661	1.6422	0.404478	0.815603	0.355739	0.480874	0.313889	0.414865	0.267857	0.384701
	FBP 2,6	0.0890703	0.165944	0.266303	0.186559	0.229493	0.228514	0.142191	0.136319	0.183345	0.17851	0.162155	0.184716	0.169144	0.0645641
	Inosine	0.189014	0.223156	0.305076	0.256925	0.429094	0.272556	0.278018	0.277461	0.272226	0.255511	0.303196	0.356635	0.415799	0.336737
	Hypoxanthine	0.57709	0.229979	0.22999	0.192278	0.202993	0.202864	0.185547	0.0596481	0.0616869	0.0428497	0.0373625	0.0283243	0.0249083	0.0249083
	S-AdenosylMethionine	53.5228	37.8327	21.4506	13.8169	9.17208	10.5989	5.61855	4.69101	4.07777	3.20722	3.66255	3.85641	4.0456	3.04904
	S-AdenosylHomocysteine	0	0.105421	0.0332038	0.0298352	0.0211418	0	0	0	0	0	0	0	0	0
	Aspartate	8.77128	18.0159	11.3842	11.5954	16.4237	5.15463	9.19659	9.91681	8.24625	7.37814	9.13574	9.49911	9.70366	7.35643
	Serine	3.69371	2.13521	1.88981	2.68339	4.09542	2.09871	2.29394	2.5883	1.86781	1.89649	2.22779	2.32399	2.02384	2.13305
	Glutamate	52.4494	81.9456	60.3318	70.2956	101.207	53.7824	66.2547	76.6198	60.1259	63.5249	75.1121	72.0347	70.5622	70.5078
	Threonine	7.76852	3.93319	1.76605	2.15993	2.37345	1.85511	2.06117	2.47701	1.32334	1.65607	1.64779	2.1888	1.12735	1.59906
	Alanine	29.2322	8.43898	4.23755	5.60203	4.73884	2.22465	2.87962	2.49439	1.94397	2.61512	2.3674	1.6933	1.83909	2.36705
	Cysteine	0.128126	0.363178	0.19949	0.213165	0.437795	0.186291	0.30069	0.423863	0.270558	0.215114	0.235926	0.439815	0.309494	0.336282
	Tyrosine	1.78757	0.497007	0.794755	1.04829	1.81286	1.51834	1.57429	1.76526	0.99774	1.06828	1.19079	1.38842	1.00775	1.67515
	Valine	3.55872	2.12388	1.03677	1.78676	2.16895	1.22965	1.24621	1.30251	0.806742	1.13369	1.41422	1.34068	1.32465	2.47781
	Methionine	1.14348	0.193847	0.104606	0.18471	0.246044	0.0783554	0.14088	0.0850502	0.0508196	0.0363923	0.0922931	0.0386442	0.0205147	0
	Isoleucine	2.81257	0.685792	0.292514	0.340138	0.498647	0.256149	0.279025	0.331689	0.247966	0.419011	0.487578	0.518455	0.538234	1.10841
	Phenylanaline	2.40629	0.460706	0.402077	0.437241	0.621402	0.427269	0.387268	0.40348	0.194441	0.304689	0.269528	0.301567	0.208441	0.355637

## Sheet: alpha_alpha 2
intracellular metabolite concentrations in mM				metabolite concentrations marked in yellow are provided in arbitrary units
SK1 alpha/alpha #2
	Time [h]	YPA	1	2	3	4	5	6	7	8	9	10	11	12	24
	Fumarate	1.09707	1.17266	1.19847	2.39004	1.74244	1.58843	0.925398	1.38278	2.74464	1.67704	1.87819	1.65324	1.07156	1.9919
	Maleate	0.00965725	0.0335195	0.0248471	0.0340103	0.0223927	0.0250108	0.0137204	0.0214109	0.0217382	0.0176475	0.0173202	0.0171566	0.0127059	0.00956421
	Succinate	2.06709	2.1791	2.46105	2.20749	2.21882	2.12054	1.77338	3.73306	2.60943	1.92388	2.84713	1.82984	2.15367	2.53788
	Glutarate	0.0730411	0.159442	0.099985	0.144426	0.0799647	0.14361	0.0650799	0.082488	0.0819921	0.062841	0.0609584	0.0551978	0.0597384	0.0833736
	Malate	2.03344	2.66095	3.71788	3.39075	3.62517	3.30767	2.98113	3.8717	3.67166	3.09324	3.5642	2.98957	2.80213	3.5366
	a-KG	0.638212	0.436594	0.529331	0.759187	1.15726	1.0634	0.981368	1.36905	1.80281	1.1443	1.11886	1.10579	1.33526	0.938569
	Orotate	0.00365095	0.011192	0.00660808	0.00554503	0.00410223	0.00528823	0.00546834	0.00636047	0.00504356	0.00287385	0.0039051	0.00302666	0.00561807	0.00394873
	Glycerol-3P	0.122614	0.290795	0.221518	0.208322	0.155375	0.209972	0.151911	0.124531	0.102923	0.146963	0.079171	0.106057	0.113479	0.0453574
	Ribose 1P	0.00987902	0.0176591	0.0175454	0.0168679	0.0160139	0.0172485	0.0138407	0.0128202	0.012886	0.01324	0.0124953	0.012734	0.0128202	0.0115409
	Ribose5P, Ribulose5P, Xylulose5P	0.0416555	0.0478756	0.0606049	0.0508089	0.053478	0.0513826	0.0509698	0.046633	0.0534715	0.0476135	0.0513046	0.0422477	0.03857	0.0374906
	Glucose1P	0.0733532	0.145166	0.164892	0.138645	0.147443	0.111331	0.0950004	0.125499	0.0998409	0.0857343	0.0842852	0.0786204	0.070124	0.0294215
	Glucose6P	0.290409	0.497196	0.540358	0.514909	0.541842	0.487302	0.430645	0.409091	0.38444	0.345032	0.340881	0.313767	0.265874	0.136481
	Fructose6P	0.153793	0.247033	0.261837	0.249901	0.251782	0.338705	0.248957	0.18257	0.174995	0.161245	0.139896	0.150206	0.124611	0.0560143
	Mannose6P	0.111888	0.184464	0.216026	0.182844	0.186378	0.185713	0.150067	0.151174	0.146068	0.121942	0.125096	0.119204	0.104294	0.0469638
	AICAR	0.00297923	0.00229599	0.00229599	0.00229599	0.00229599	0.00229599	0.00229599	0.00229599	0.00229599	0.00229599	0.00229599	0.00229599	0.00229599	0.00229599
	Tre6P	0.0211818	0.117803	0.191607	0.268779	0.18779	0.188045	0.189269	0.183687	0.203266	0.177692	0.208801	0.192258	0.151423	0.0730673
	PEP	0.164036	0.174944	0.125092	0.2066	0.365064	0.272035	0.217336	0.136887	0.112104	0.0826745	0.135951	0.0869995	0.151844	0.123021
	Cis-Aconitate	0.118068	0.162506	0.40872	0.889604	1.65863	1.57158	1.60777	1.58173	2.03029	1.50032	1.75816	1.83174	2.17156	0.914521
	Phospho-Serine	0.0035681	0.00477238	0.00359173	0.00223519	0.00180779	0.00338162	0.00235367	0.00212427	0.00202521	0.0016514	0.00217128	0.00162207	0.00188833	0.00144922
	2/3-PG	0.573811	0.606697	0.429338	0.511096	0.814475	0.677343	0.553261	0.358431	0.24314	0.226641	0.311494	0.215613	0.32623	0.310654
	Citrate	3.09958	4.76202	5.45567	6.95549	9.48535	9.49714	9.18959	8.92033	11.548	10.383	9.67761	9.84928	9.99889	11.2898
	Shikimate 3P	0.0141093	0.193629	0.248807	0.133193	0.114169	0.077113	0.0464362	0.0440706	0.0449992	0.0288757	0.0218173	0.0227798	0.0120687	0.00314584
	6-PG	0.0499757	0.0320964	0.0284284	0.0227961	0.0312055	0.0322289	0.0283183	0.0238712	0.0227791	0.0219437	0.0196877	0.0162044	0.0169583	0.00806967
	UDP-AcetylGlucosamine	0.080089	0.139585	0.163993	0.127682	0.123162	0.11367	0.0851943	0.0888103	0.0746477	0.0625943	0.0675663	0.0592797	0.052801	0.037433
	IsoCitrate	1.40172	3.09508	3.56332	4.08392	6.05182	6.36491	5.62373	5.03048	6.24801	6.14219	6.36425	6.81602	6.56111	6.56487
	PRPP	0.0271029	0.0118869	0.0130456	0.0123279	0.0118285	0.0110133	0.0113351	0.0138169	0.0129312	0.00956738	0.0129902	0.012644	0.00999225	0.00739211
	FBP 1,6	0.00867282	0.156266	0.0888651	0.244508	0.213702	0.0935254	0.134111	0.150681	0.120134	0.105133	0.189437	0.111939	0.167169	0.13861
	IMP	0.0103055	0.0107515	0.0115733	0.0107747	0.0108607	0.0116298	0.0110777	0.0104824	0.0108859	0.0108918	0.0106477	0.0103825	0.0113399	0.0208714
	dCTP	0.00121939	0.00164442	0.000913564	0.00230361	0.00335229	0.00142416	0.00161239	0.00132407	0.00102618	0.000359666	0.000520077	0.000435273	0.000408845	-0.000148446
	dADP	0.0045706	0.00401829	0.00409692	0.0032445	0.00337895	0.0039518	0.004017	0.00338715	0.00364521	0.00336034	0.00324544	0.00321442	0.0032518	0.00313313
	dATP	0.00285412	0.0034852	0.00306127	0.00332229	0.00427421	0.00344101	0.00347877	0.00348968	0.00382576	0.00326454	0.00302232	0.00317944	0.00284467	0.00314539
	GDP-Mannose	0.0950325	0.126284	0.155589	0.106564	0.157999	0.164664	0.131373	0.150769	0.149209	0.148627	0.157752	0.157861	0.138054	0.0966859
	cAMP	0.00017457	0.000338805	0.000395081	0.000411159	0.00044906	0.000251519	0.000393932	0.000412308	0.000383596	0.000315835	0.000489257	0.000522563	0.000345695	0.000314686
	CTP	0.0725036	0.198457	0.21255	0.259775	0.309965	0.175626	0.198473	0.244457	0.214391	0.142051	0.236585	0.218061	0.179656	0.124986
	CDP	0.0505234	0.0796391	0.112584	0.0563418	0.0640178	0.117989	0.0702096	0.0443012	0.070617	0.0661077	0.0477056	0.0516178	0.0651729	0.0357583
	CMP	0.0297369	0.0243967	0.0267946	0.0162232	0.0164339	0.0177353	0.0203083	0.0218064	0.0249048	0.0278037	0.0468397	0.0419557	0.0377617	0.0268196
	Sum CXP	0.152764	0.302493	0.351929	0.33234	0.390417	0.31135	0.288991	0.310565	0.309913	0.235963	0.33113	0.311635	0.282591	0.187564
	GTP	0.128232	0.250196	0.223824	0.312349	0.38796	0.272089	0.295341	0.34135	0.32046	0.191484	0.363065	0.31409	0.268561	0.271197
	GDP	0.108265	0.0990315	0.125652	0.0762541	0.0844656	0.150484	0.104155	0.0659575	0.101941	0.075066	0.0751237	0.0782341	0.0935255	0.0650613
	GMP	0.0374729	0.0351022	0.0514211	0.0293476	0.0293621	0.0445321	0.0377423	0.0381623	0.0423389	0.0414864	0.0721177	0.0515348	0.0681867	0.0456526
	Sum GXP	0.27397	0.38433	0.400897	0.417951	0.501787	0.467106	0.437238	0.44547	0.46474	0.308037	0.510306	0.443859	0.430273	0.381911
	UTP	0.169157	0.300721	0.257888	0.365176	0.444247	0.311558	0.3316	0.403678	0.374911	0.259419	0.420038	0.421073	0.36426	0.227574
	UDP	0.135435	0.134973	0.210414	0.100299	0.140681	0.221053	0.157325	0.0923202	0.166043	0.140425	0.0995177	0.106042	0.14612	0.0743495
	UMP	0.313414	0.438184	0.489239	0.433915	0.561132	0.641657	0.623947	0.64902	0.7114	0.657835	0.690186	0.692494	0.654609	0.432553
	Sum Uxp	0.618005	0.873878	0.957541	0.89939	1.14606	1.17427	1.11287	1.14502	1.25235	1.05768	1.20974	1.21961	1.16499	0.734476
	ATP	1.42052	3.43174	2.59787	4.5517	5.49073	2.87424	3.86412	4.63867	3.82692	2.83188	4.34801	3.52122	3.42589	2.97857
	ADP	0.60793	0.575542	0.787006	0.428619	0.63047	0.756616	0.563239	0.387819	0.668277	0.492601	0.438813	0.440921	0.579293	0.464985
	AMP	0.199637	0.228847	0.430989	0.138196	0.11411	0.372768	0.200487	0.128786	0.218069	0.192509	0.141437	0.167093	0.219394	0.142782
	Sum AXP	2.22808	4.23612	3.81586	5.11851	6.23531	4.00362	4.62785	5.15528	4.71326	3.51699	4.92826	4.12923	4.22457	3.58633
	Sedoheptulose7P	2.44701	2.37898	3.34187	2.50384	2.85714	2.53012	2.14829	2.0122	2.00737	1.91304	1.80464	1.88785	1.2682	0.593443
	1,3-DiPG	8.12308	4.34185	6.46365	7.27536	13.4361	9.24	7.11111	7.9661	10.3883	9.23077	5.45455	2.79845	3.26721	4.30841
	dCDP	1.92933	0.964072	1.69976	0.723032	1.12963	1.90606	0.969492	0.621118	0.812749	0.740426	0.478386	0.526971	0.582938	0.4825
	UDP-Glucose	8.20282	9.09469	9.5283	9.18812	11.1968	11.194	11.9529	12.5	11.1215	14.432	12.4352	12.3077	12.4921	8.11912
	Erythrose4P	0.92029	0.868571	0.873239	0.849673	1.14894	1.07627	0.944954	0.939024	0.858333	0.819444	0.789474	0.554098	0.495312	0
	dTDP	1.27021	0.874126	1.1	0.481301	0.594937	1.01724	0.681818	0.458065	0.65093	0.396355	0.322757	0.267467	0.0561331	0.142857
	FBP 2,6	0.103723	0.138084	0.193261	0.133145	0.238473	0.172032	0.153491	0.171131	0.191869	0.144173	0.160685	0.165148	0.0989798	0.0530827
	Inosine	0.229732	0.309664	0.397801	0.46763	0.505432	0.413972	0.307577	0.473788	0.298849	0.0986439	0	0	0	0
	Hypoxanthine	0.57709	0.229979	0.22999	0.192278	0.202993	0.202864	0.185547	0.0596481	0.0616869	0.0428497	0.0373625	0.0283243	0.0249083	0.0249083
	S-AdenosylMethionine	135.24	32.0546	39.1875	19.9839	24.5783	6.55701	5.95063	7.71855	5.73281	5.1825	3.47285	3.56405	3.22705	2.96833
	S-AdenosylHomocysteine	0	0.125968	0.0792283	0.048589	0.0371239	0.0162531	0.0150543	0.0141393	0	0	0	0	0	0
	Aspartate	7.25379	10.1896	7.84519	8.09724	8.60227	3.2566	4.24985	4.8139	4.94493	6.12132	5.01127	5.25282	3.75668	4.93172
	Serine	3.30477	1.45257	1.85919	2.84965	3.50804	2.80681	1.85095	1.27339	1.18578	1.84378	1.90868	1.80845	1.45538	1.35262
	Glutamate	41.575	46.1378	52.5856	62.2834	55.2542	53.281	47.1878	45.2454	40.2395	52.3044	49.5852	52.8296	43.9401	48.448
	Threonine	7.24874	2.00645	1.938	2.22911	1.36304	1.43654	0.718498	0.403515	0.524937	0.513178	1.39852	1.29497	1.11432	0.946789
	Alanine	24.5115	5.25673	4.46962	6.72149	5.89649	5.10081	3.32777	2.51287	1.53197	1.82716	2.58465	2.66235	1.97995	2.3666
	Cysteine	0.113005	0.164257	0.102147	0.202607	0.258852	0.255876	0.250927	0.205266	0.196928	0.223745	0.338216	0.341525	0.12519	0.241317
	Tyrosine	1.3494	0.276474	0.696853	1.10754	1.31489	1.08947	0.652374	0.38759	0.444628	1.06657	1.16098	1.21844	1.07766	1.15017
	Valine	3.13318	1.3004	1.24441	2.23099	2.37511	1.82864	1.19429	0.884496	0.631971	1.10129	1.24788	1.30608	1.12491	1.54034
	Methionine	0.857115	0.0855483	0.139867	0.172757	0.197657	0.125083	0.100662	0.0525542	0.0355715	0.088841	0.0789457	0.0834608	0.0647124	0
	Isoleucine	2.49304	0.613516	0.465981	0.359804	0.435557	0.562076	0.263738	0.202586	0.194353	0.288276	0.390457	0.424886	0.369427	0.512448
	Phenylanaline	1.75404	0.0981144	0.533672	0.554605	0.587855	0.48045	0.246826	0.191167	0.151953	0.244157	0.322957	0.302505	0.259991	0.253977
