# Supplementary material for: Developmental stage-dependent metabolic regulation during meiotic differentiation in budding yeast
Source: BMC Biol. 2014 Sep 2;12:60. doi: 10.1186/s12915-014-0060-x (PMC4176597; doi:10.1186/s12915-014-0060-x)
Supplement: Additional file 13: — Measured mass isotopologue concentrations. [file 12915_2014_60_MOESM13_ESM.xlsx]

## Sheet: Feuil1
Distribution of mass-isotopologues at 0, 1, 2, 5, 10, 20, 30, and 45 min after addition of uniformely labeled acetate to sporulating cells precultivated on unlabeled acetate duing 7,5 h
Data represent the average of two independent experiments
Glucose-6P
	0	1	2	5	10	20	30	45
M0	0.934285	0.899577	0.835668	0.707107	0.57731	0.575281	0.529955	0.527622
M1	0.0568862	0.0765251	0.103973	0.136982	0.150014	0.11884	0.0896669	0.0726899
M2	0.00657544	0.0206662	0.0410612	0.0834257	0.107591	0.0888109	0.0883466	0.0789535
M3	0.000643061	0.00264249	0.0154503	0.0497546	0.0979626	0.114823	0.139275	0.133897
M4	0.000491474	0.000278011	0.00277705	0.0143979	0.0354452	0.0462171	0.0603683	0.060703
M5	0.000650206	0.000159191	0.000789049	0.00628427	0.0221881	0.0356482	0.046828	0.0609478
M6	0.000468847	0.000152008	0.000281302	0.00204845	0.0110775	0.0203799	0.0455595	0.0651869
Fructose-6P
	0	1	2	5	10	20	30	45
M0	0.916244	0.873687	0.809737	0.640395	0.540224	0.519782	0.485191	0.470851
M1	0.0683213	0.0968923	0.108869	0.157791	0.151146	0.10249	0.0918064	0.0735783
M2	0.0117602	0.0229388	0.0551763	0.1083	0.129205	0.12125	0.0994318	0.0831876
M3	0.00123919	0.0046956	0.0193307	0.0638668	0.106777	0.129833	0.153217	0.155448
M4	0.000826251	0.000843331	0.0045949	0.0178989	0.0370551	0.0561575	0.057123	0.0623896
M5	0.000826251	0.000304214	0.0014811	0.00896156	0.0238908	0.0434295	0.0600289	0.0663043
M6	0.000782799	0.000638643	0.00081043	0.00278684	0.0106459	0.0270576	0.0532016	0.0882411
6-phosphogluconate
	0	1	2	5	10	20	30	45
M0	0.895993	0.825048	0.842827	0.67025	0.631553	0.515757	0.481065	0.457222
M1	0.0618345	0.0700366	0.082158	0.140061	0.108374	0.122608	0.0862655	0.0744248
M2	0.0189309	0.0350183	0.0419322	0.0857652	0.0949094	0.108218	0.115915	0.0771964
M3	0.0065686	0.0201099	0.0103751	0.0449648	0.0878429	0.136424	0.152065	0.161498
M4	0.00502067	0.0149685	0.00759927	0.027948	0.0358562	0.0512296	0.0663906	0.0654339
M5	0.00525066	0.0137322	0.00653053	0.0146152	0.0197284	0.0384218	0.0514588	0.0639003
M6	0.0064012	0.021086	0.00857812	0.016396	0.0217364	0.0273414	0.0468402	0.100324
Fructose-16bP
	0	1	2	5	10	20	30	45
M0	0.913344	0.83407	0.686464	0.482359	0.38074	0.27553	0.219536	0.241313
M1	0.0678002	0.108323	0.152568	0.185354	0.153998	0.115438	0.0780157	0.0593613
M2	0.016807	0.0450673	0.0982983	0.153787	0.165972	0.147879	0.12268	0.0953327
M3	0.00148477	0.0101896	0.0456518	0.117294	0.165778	0.196232	0.226551	0.209599
M4	0.000293317	0.00154464	0.0116685	0.0370413	0.0722537	0.11085	0.099771	0.0864704
M5	0.000136749	0.000570453	0.00415138	0.0160683	0.0413783	0.0938979	0.124132	0.123131
M6	0.000134219	0.000235132	0.00119773	0.00809664	0.0198798	0.0601732	0.129314	0.184793
2/3P-glycerate
	0	1	2	5	10	20	30	45
M0	0.955675	0.919275	0.830603	0.682342	0.576284	0.454317	0.325708	0.316834
M1	0.0372565	0.0556481	0.0995684	0.152203	0.163225	0.150079	0.13224	0.0990887
M2	0.00668007	0.0206277	0.0497455	0.110385	0.139125	0.209502	0.198419	0.162538
M3	0.000388747	0.00444892	0.0200831	0.0550701	0.121365	0.186102	0.343633	0.421539
PEP
	0	1	2	5	10	20	30	45
M0	0.952963	0.899387	0.77638	0.630201	0.522243	0.406885	0.342415	0.311476
M1	0.0376292	0.0744279	0.127313	0.162545	0.170858	0.161573	0.119515	0.0975234
M2	0.00897436	0.0228357	0.0685734	0.121457	0.162841	0.194428	0.186556	0.167453
M3	0.000433371	0.00334955	0.0277341	0.0857966	0.144058	0.237114	0.351515	0.423548
Pentose-5P
	0	1	2	5	10	20	30	45
M0	0.898076	0.864662	0.763262	0.697912	0.627308	0.514145	0.450188	0.40845
M1	0.0485204	0.0849001	0.135657	0.141323	0.13962	0.126925	0.117718	0.0950708
M2	0.0198166	0.0272554	0.0553073	0.0882374	0.117509	0.143119	0.141558	0.130282
M3	0.0126409	0.00814531	0.0246486	0.04595	0.076851	0.116292	0.188946	0.239437
M4	0.0123759	0.00689176	0.0118785	0.0177725	0.0252889	0.0650531	0.0528746	0.0704232
M5	0.0085707	0.00814531	0.00924715	0.00880458	0.0134233	0.0344659	0.0487157	0.0563369
Sedoheptulose-7P
	0	1	2	5	10	20	30	45
M0	0.90535	0.871665	0.777779	0.631291	0.559811	0.535357	0.499774	0.478413
M1	0.071429	0.100161	0.145514	0.173515	0.158982	0.136342	0.132905	0.109553
M2	0.00780311	0.0182918	0.0538609	0.115584	0.128703	0.126797	0.102451	0.0902064
M3	0.00223665	0.00480422	0.0171168	0.0523031	0.0829262	0.102907	0.111871	0.151743
M4	0.00626476	0.00257266	0.00310228	0.017631	0.0401478	0.0543717	0.0761071	0.0708462
M5	0.0023551	0.00114935	0.00126824	0.00642731	0.0205794	0.0342882	0.046199	0.051133
M6	0.00241297	0.00135594	0.00135909	0.00281468	0.00669026	0.00769741	0.0306926	0.0383389
M7	0.00214845	0	0	0.000434107	0.00216005	0.00223916	0	0.00976645
PRPP
	0	1	2	5	10	20	30	45
M0	0.864101	0.87113	0.77125	0.212498	0.421198	0.46871	0.442778	0.448002
M1	0.042253	0.0823762	0.104927	0.292866	0.160098	0.106014	0.0969629	0.0931394
M2	0.0495561	0.0261455	0.0721321	0.295525	0.182494	0.180042	0.135387	0.143607
M3	0.0153578	0.00637835	0.0289515	0.0883929	0.135824	0.143707	0.182593	0.148762
M4	0.0188228	0.00880253	0.0147977	0.0732103	0.0637619	0.0736486	0.0882445	0.07345
M5	0.00990967	0.0051674	0.00794084	0.037508	0.0366239	0.0278783	0.0540351	0.0930393
Fumarate
	0	1	2	5	10	20	30	45
M0	0.847228	0.739381	0.64857	0.588655	0.516255	0.403084	0.327871	0.308029
M1	0.049601	0.0460419	0.0497812	0.0572601	0.0503066	0.0555256	0.0493648	0.0364071
M2	0.0899364	0.18601	0.238424	0.228183	0.223898	0.224651	0.240857	0.224579
M3	0.010899	0.015154	0.0295117	0.0588031	0.100654	0.127482	0.135369	0.124618
M4	0.00233591	0.0134131	0.0337134	0.0670979	0.108887	0.189257	0.246539	0.306367
Succinate
	0	1	2	5	10	20	30	45
M0	0.936604	0.780379	0.635109	0.584256	0.518114	0.345286	0.309156	0.264397
M1	0.0582583	0.0557272	0.0561825	0.0541727	0.0588495	0.0515378	0.0448359	0.041822
M2	0.00342971	0.138659	0.227023	0.219316	0.209211	0.221029	0.166014	0.140565
M3	0.00115019	0.012952	0.0401614	0.0710135	0.102573	0.162079	0.175976	0.161083
M4	0.000557629	0.0122826	0.0415243	0.0712418	0.111254	0.220068	0.304018	0.392134
Malate
	0	1	2	5	10	20	30	45
M0	0.940659	0.766029	0.668901	0.58365	0.507459	0.448407	0.363397	0.358179
M1	0.0433725	0.0472029	0.0473726	0.0552548	0.0552124	0.0534157	0.0469288	0.0414186
M2	0.013251	0.164309	0.223502	0.241091	0.234763	0.184679	0.18755	0.146043
M3	0.00170761	0.0106743	0.0263061	0.0533376	0.086136	0.135426	0.146978	0.134957
M4	0.00101027	0.0117843	0.0339174	0.0666663	0.116429	0.178072	0.255147	0.319403
Trehalose-6P
	0	1	2	5	10	20	30	45
M0	0.840268	0.845379	0.79225	0.724883	0.540093	0.434945	0.326976	0.276567
M1	0.121864	0.11649	0.150155	0.146849	0.172214	0.134946	0.119844	0.0970479
M2	0.0304573	0.0307848	0.0431477	0.0623102	0.107647	0.109997	0.114108	0.0986489
M3	0.0017238	0.00340352	0.00761829	0.0314538	0.0644239	0.103552	0.13964	0.138727
M4	0.000290606	0.000484319	0.00206109	0.0141397	0.0448842	0.0652402	0.0840274	0.0943905
M5	0.000290606	0.000484319	0.00206109	0.0141397	0.0448842	0.0652402	0.0840274	0.0943905
M6	0.000150292	0.000119331	0.000146227	0.0029893	0.0182007	0.0419078	0.0537662	0.0801872
M7	0.000120224	0.000141279	0.000127395	0.000658807	0.000135939	0.0134846	0.0194353	0.0238224
M8	0.000250451	0.000194806	0.000143976	0.000596654	0.00437516	0.0162523	0.0262785	0.0416229
M9	0.000150164	0.000119331	9.04461e-05	0.000188714	0.00174615	0.00839542	0.0182757	0.02671
M10	0.00357903	0.0018304	0.00154291	0.00108862	0.000843892	0.00380955	0.00739701	0.0146366
M11	0.000585494	0.000278154	0.000381021	0.00034109	0.000331103	0.00156993	0.00469394	0.00888003
M12	0.000270412	0.00029046	0.000275503	0.000361386	0.000221064	0.000660499	0.00153065	0.00436842
