# Supplementary material for: Developmental stage-dependent metabolic regulation during meiotic differentiation in budding yeast
Source: BMC Biol. 2014 Sep 2;12:60. doi: 10.1186/s12915-014-0060-x (PMC4176597; doi:10.1186/s12915-014-0060-x)
Supplement: Additional file 15: — Compositions of enzymatic assays employed in the study. [file 12915_2014_60_MOESM15_ESM.xls]

## Sheet: Feuil3
Hexokinase	conc. stock solution	V	final conc,
read at 340 nm	[mM]	[µL]	[mM ]
Hepes buffer pH7,1		125
NADP	10	12.5	0.5
glucose	100	12.5	5
Glucose-6P-dehydrogenase	20 Units per mL	12.5
water		17.5
protein extract		20
ATP	5	50	1
		250
Glucose-6-phosphate dehydrogenase	conc. stock solution	V	final conc,
read at 340 nm	[mM]	[µL]	[mM ]
Hepes buffer pH7,1		125
NADP	10	12.5	0.5
water		42.5
protein extract		20
G6P	5	50	1
		250
Phosphoglucose isomerase	conc. stock solution	V	final conc,
read at 340 nm	[mM]	[µL]	[mM ]
Hepes buffer pH7,1		125
NADP	10	12.5	0.5
Glucose-6P-dehydrogenase	20 Units per mL	12.5
water		30
protein extract		20
F6P	5	50	1
		250
Phosphofructo-1-kinase	conc. stock solution	V	final conc,
read at 340 nm	[mM]	[µL]	[mM ]
Hepes buffer pH7,1		125
NADH	4	12.5	0.2
ATPMg	50	12.5	2.5
Triosephosphate isomerase + glycerol-3P-dehydrogenase + aldolase	40 Units of each	2.5
F26BP	0.1	12.5	0.005
water		15
protein extract		20
mix F6P/G6P (2 mM/7 mM)	9	50	1.8
		250
Fructose-1,6-bisphosphatase	conc. stock solution	V	final conc,
read at 340 nm	[mM]	[µL]	[mM ]
Hepes buffer pH7,1		125
NADP	10	12.5	0.5
Phosphoglucose isomerase + Glucose-6P-dehydrogenase	20 Units/mL each	12.5
water		30
protein extract		20
F16bP	1.25	50	0.25
		250
Fructose-1,6-bisphosphate aldolase	conc. stock solution	V	final conc,
read at 340 nm	[mM]	[µL]	[mM ]
Hepes buffer pH7,1		125
NADH	4	12.5	0.2
Triosephosphate isomerase + glycerol-3P-dehydrogenase		12.5
water		30
protein extract		20
F16BP	5	50	1
		250
Glyceraldehyde-3-P dehydrogenase	conc. stock solution	V	final conc,
read at 340 nm	[mM]	[µL]	[mM ]
Hepes buffer pH7,1		125
NADH	4	12.5	0.2
ATP	20	12.5	1
phosphoglycerate kinase	200 Units/mL	12.5	10 Units/mL
water		17.5
protein extract		20
3PGA	5	50	1
		250
Phosphoglycerate kinase	conc. stock solution	V	final conc,
read at 340 nm	[mM]	[µL]	[mM ]
Hepes buffer pH7,1		125
NADH	4	12.5	0.2
ATP	100	12.5	5
CysHCl	100	12.5	5
Glyceraldehyde-3P-dehydrogenase	150	12.5	7.5
water		5
protein extract		20
3PGA	5	50	1
		250
Phosphoglycerate mutase	conc. stock solution	V	final conc,
read at 340 nm	[mM]	[µL]	[mM ]
Hepes buffer pH7,1		125
NADH	4	12.5	0.2
Enolase + Pyruvate kinase + Lactate dehydrogenase	50	25	5
ADP	20	12.5	1
water		5
protein extract		20
3-PGA	10	50	2
		250
Enolase	conc. stock solution	V	final conc,
read at 340 nm	[mM]	[µL]	[mM ]
Hepes buffer pH7,1		125
NADH	4	12.5	0.2
ADP	20	12.5	1
Pyruvate kinase + lactate dehydrogenase	100	12.5	5
water		17.5
protein extract		20
2PGA	5	50	1
		250
Pyruvate kinase	conc. stock solution	V	final conc,
read at 340 nm	[mM]	[µL]	[mM ]
Hepes buffer pH7,1		125
NADH	4	12.5	0.2
ADP	20	12.5	1
LDH		12.5
F16BP	20	12.5	1
water		5
protein extract		20
PEP	5	50	1
		250
Pyruvate decarboxylase	conc. stock solution	V	final conc,
read at 340 nm	[mM]	[µL]	[mM ]
Hepes buffer pH7,1		125
NADH	4	12.5	0.2
thiamine pyrophosphate	4	12.5	0.2
Alcohol dehydrogenase (Units)	200	12.5	10
water		17.5
protein extract		20
pyruvate	250	50	50
		250
PEP carboxykinase	conc. stock solution	V	final conc,
read at 340 nm	[mM]	[µL]	[mM ]
Hepes buffer pH7,1		125
NADH	4	12.5	0.2
NaHCO3	1000	12.5	50
ADPMg	100	5	2
Glucose	100	10	4
MnCl2	100	10	4
Malate dehydrogenase + Hexokinase	50 U/mL each	12.5
antimycine A (in DMSO)	0,2 mg/mL	2.5
protein extract		20
PEP	15	40	2.4
		250
Pyruvate carboxylase	conc. stock solution	V	final conc,
read at 340 nm	[mM]	[µL]	[mM ]
Hepes buffer		125
KHCO3	1000	12.5	50
Acetyl-CoA	5	2.5	0.05
NADH	4	12.5	0.2
Malate dehydrogenase	50 U/mL	5
Antimycine	0,2 mg/mL	2.5
protein extract		20
pyruvate	10	40	1.6
ATP	10	40	1.6
		260
Alcohol dehydrogenase	conc. stock solution	V	final conc,
read at 340 nm	[mM]	[µL]	[mM ]
Glycine-KOH buffer, pH9,0		125
NAD	20	12.5	1
water		42.5
protein extract		20
ethanol	500	50	100
		250
Citrate synthase	conc. stock solution	V	final conc,
read at 415 nm	[mM]	[µL]	[mM ]
Hepes buffer		125
Acetyl CoA	5	10	0.2
DTNB	1	25	0.1
water		20
protein extract		20
oxaloacetate	5	50	1
		250
Aconitase	conc. stock solution	V	final conc,
read at 340 nm	[mM]	[µL]	[mM ]
Hepes buffer		125
Isocitrate dehydrogenase	10	20	0.8
NADP	25	5	0.5
MnSO4	20	2.5	0.2
water		27.5
protein extract		20
Citrate	20	50	4
		250
Isocitrate dehydrogenase (NAD)	conc. stock solution	V	final conc,
read at 340 nm	[mM]	[µL]	[mM ]
Hepes buffer pH7.1		125
AMP	25	10	1
NAD	20	20	1.6
water		25
protein extract	1:10 & 20 diluted	20
D,L-Isocitrate	100	50	20
		250
Isocitrate dehydrogenase (NADP)	conc. stock solution	V	final conc,
read at 340 nm	[mM]	[µL]	[mM ]
Hepes buffer pH7.1		125
NADP	25	15	1.5
water		40
protein extract		20
D,L-Isocitrate	100	50	20
		250
Isocitrate lyase	conc. stock solution	V	final conc,
read at 340 nm	[mM]	[µL]	[mM ]
Hepes buffer		125
Phenylhydrazine	20	25	2
water		30
protein extract		20
D,L-Isocitrate	100	50	20
		250
Malate synthase	conc. stock solution	V	final conc,
read at 415 nm	[mM]	[µL]	[mM ]
Hepes Buffer		125
Acetyl CoA	5	10	0.2
DTNB	1	25	0.1
water		20
protein extract		20
D,L-glyoxylate	25	50	5
		250
Malate dehydrogenase	conc. stock solution	V	final conc,
read at 340 nm	[mM]	[µL]	[mM ]
Hepes buffer		125
NADH	4	12.5	0.2
NaCN	0.2	2.5	0.002
water		40
protein extract		20
oxaloacetate	5	50	1
		250
alphaKG dehydrogenase	conc. stock solution	V	final conc,
read at 340 nm	[mM]	[µL]	[mM ]
Hepes buffer		125
α-ketoglutarate	100	25	10
CoASH	10	25	1
TPP	20	5	0.4
protein extract	1:2 & 4 diluted	20
NAD	10	50	2
		250
Glutamate dehydrogenase (NAD)	conc. stock solution	V	final conc,
read at 340 nm	[mM]	[µL]	[mM ]
Hepes buffer		125
NAD	20	25	2
Antimycine A (in DMSO)	0,2 mg/mL	2.5
water		27.5
protein extract		20
Glutamate	50	50	10
		250
Glutamate dehydrogenase (NADPH)	conc. stock solution	V	final conc,
read at 340 nm	[mM]	[µL]	[mM ]
Hepes buffer		125
NADPH	4	12.5	0.2
NH4Cl	50	25	5
water		17.5
protein extract		20
α-ketoglutarate	100	50	20
		250
AcetylCoA synthase	conc. stock solution	V	final conc,
read at 340 nm	[mM]	[µL]	[mM ]
125 µL Hepes buffer		125
malic acid	150	15	9
ATP	50	15	3
CoASH	5	12.5	0.25
NAD	50	10	2
malate dehydrogenase	150 U/mL	5
citrate synthase	20 U/mL	5
protein extract		20
KAc	50	45	9
		252.5
